# Supplementary material for: Rapid preparation of nuclei-depleted detergent-resistant membrane fractions suitable for proteomics analysis
Source: BMC Cell Biol. 2008 Jun 5;9:30. doi: 10.1186/1471-2121-9-30 (PMC2440737; doi:10.1186/1471-2121-9-30)
Supplement: Additional file 1 — MS Data Summary. The table summarizes MS data obtained from DRM fractions isolated using either the conventional or modified extraction procedures. [file 1471-2121-9-30-S1.xls]

## Sheet: Sheet4
Method	Mascot Hit	Accession Number	Description	GO_CC (Gene Ontology Cellular Component)	Protein Mass [Da]	Protein Score	Peptides Matched	Queries Matched	Peptide Sequence	MCR (Mass charge ratio)	Charge	Measured Mass [Da]	Mascot Calculated Mass [Da]	Peptide Score	Modifications
Conventional	1	IPI00215948	Alpha-1 catenin	actin cytoskeleton	100693	1380	24	27	AAAGEFADDPCSSVK	762.84	2	1523.67	1523.66	70
									AHVLAASVEQATENFLEK	979.01	2	1956	1956	109
									AHVLAASVEQATENFLEKGDK	753.06	3	2256.15	2256.14	55
									AIMAQLPQEQK	628.84	2	1255.67	1255.66	46
									ALKPEVDKLNIMAAK	547.66	3	1639.95	1639.93	36
									CVIALQEKDVDGLDR	577.64	3	1729.89	1729.87	46
									FTEQVEAAVEALSSDPAQPMDENEFIDASR	1099.5	3	3295.49	3295.48	68
									HVNPVQALSEFK	684.87	2	1367.73	1367.72	34
									IAEQVASFQEEK	689.85	2	1377.69	1377.68	69
									KAHVLAASVEQATENFLEK	695.71	3	2084.1	2084.09	60
									KAVMDHVSDSFLETNVPLLVLIEAAK	947.18	3	2838.51	2838.52	58
									LESIISGAALMADSSCTR	941.47	2	1880.92	1880.9	97
									LIEVANLACSISNNEEGVK	1030.53	2	2059.05	2059.03	143
									LIEVANLACSISNNEEGVK	687.36	3	2059.05	2059.03	82
									LLEPLVTQVTTLVNTNSK	985.56	2	1969.11	1969.11	72
									LLEPLVTQVTTLVNTNSKGPSNK	818.46	3	2452.35	2452.35	47
									MSASQLEALCPQVINAALALAAKPQSK	937.51	3	2809.51	2809.48	56
									NAGNEQDLGIQYK	725.36	2	1448.7	1448.69	72
									QALQDLLSEYMGNAGR	883.44	2	1764.86	1764.85	87
									QALQDLLSEYMGNAGR	589.29	3	1764.86	1764.85	56
									QLQQAVTGISNAAQATASDDASQHQGGGGGELAYALNNFDK	1368.65	3	4102.93	4102.92	140
									QLQQAVTGISNAAQATASDDASQHQGGGGGELAYALNNFDK	1026.74	4	4102.93	4102.92	45
									SQGMASLNLPAVSWK	794.92	2	1587.82	1587.81	64
									TSVQTEDDQLIAGQSAR	909.96	2	1817.9	1817.88	117
									VIHVVTSEMDNYEPGVYTEK	770.71	3	2309.11	2309.09	37
									VLTDAVDDITSIDDFLAVSENHILEDVNK	1067.54	3	3199.6	3199.58	101
									WDDSGNDIIVLAK	723.38	2	1444.74	1444.72	91
Conventional	2	IPI00216308	Voltage-dependent anion-selective channel protein 1	mitochondrion;mitochondrial outer membrane;membrane;integral to membrane;outer membrane;	30737	1252	12	23	EHINLGCDMDFDIAGPSIR	1080.51	2	2159	2158.98	89
									EHINLGCDMDFDIAGPSIR	720.67	3	2159	2158.98	49
									KLETAVNLAWTAGNSNTR	973.52	2	1945.03	1945	117
									LETAVNLAWTAGNSNTR	909.47	2	1816.93	1816.91	85
									LGLGLEFQA	474.26	2	946.52	946.51	34
									LTFDSSFSPNTGKK	764.89	2	1527.77	1527.76	71
									LTLSALLDGK	515.81	2	1029.61	1029.61	69
									SENGLEFTSSGSANTETTK	980.45	2	1958.89	1958.87	102
									SENGLEFTSSGSANTETTK	980.46	2	1958.9	1958.87	78
									TDEFQLHTNVNDGTEFGGSIYQK	1300.61	2	2599.21	2599.18	86
									TDEFQLHTNVNDGTEFGGSIYQK	867.41	3	2599.21	2599.18	94
									TDEFQLHTNVNDGTEFGGSIYQK	867.4	3	2599.19	2599.18	67
									TDEFQLHTNVNDGTEFGGSIYQK	867.41	3	2599.22	2599.18	67
									TDEFQLHTNVNDGTEFGGSIYQK	867.41	3	2599.2	2599.18	66
									TDEFQLHTNVNDGTEFGGSIYQK	867.41	3	2599.22	2599.18	53
									TDEFQLHTNVNDGTEFGGSIYQK	867.41	3	2599.21	2599.18	44
									VNNSSLIGLGYTQTLKPGIK	701.73	3	2102.17	2102.17	37
									VTQSNFAVGYK	607.32	2	1212.63	1212.61	68
									WNTDNTLGTEITVEDQLAR	1088.54	2	2175.07	2175.04	141
									WNTDNTLGTEITVEDQLAR	1088.54	2	2175.07	2175.04	141
									WNTDNTLGTEITVEDQLAR	1088.54	2	2175.06	2175.04	115
									WNTDNTLGTEITVEDQLAR	726.03	3	2175.07	2175.04	54
									YQIDPDACFSAK	707.83	2	1413.64	1413.62	38
Conventional	3	IPI00024067	Similar to Clathrin heavy chain	clathrin vesicle coat;clathrin coat of coated pit;	193703	1039	21	22	ADDPSSYMEVVQAANTSGNWEELVK	1370.63	2	2739.24	2739.23	69
									CNEPAVWSQLAK	701.85	2	1401.69	1401.67	49
									EVCFACVDGK	592.76	2	1183.5	1183.5	42
									GQCDLELINVCNENSLFK	1077	2	2151.99	2151.99	80
									GQFSTDELVAEVEKR	854.44	2	1706.87	1706.85	67
									HSSLAGCQIINYR	759.88	2	1517.76	1517.74	97
									ISGETIFVTAPHEATAGIIGVNR	785.09	3	2352.25	2352.24	68
									KAVDVFFPPEAQNDFPVAMQISEK	903.12	3	2706.34	2706.34	74
									KFDVNTSAVQVLIEHIGNLDR	790.09	3	2367.25	2367.25	55
									KFDVNTSAVQVLIEHIGNLDR	592.82	4	2367.25	2367.25	69
									KVSQPIEGHAASFAQFK	615.67	3	1843.98	1843.96	68
									LAELEEFINGPNNAHIQQVGDR	822.09	3	2463.25	2463.21	85
									LASTLVHLGEYQAAVDGAR	986.03	2	1970.04	1970.02	85
									LLEMNLMHAPQVADAILGNQMFTHYDR	1043.51	3	3127.49	3127.5	66
									LLLPWLEAR	555.84	2	1109.67	1109.66	36
									MEGNAEESTLFCFAVR	930.92	2	1859.83	1859.82	40
									NLQNLLILTAIK	677.43	2	1352.85	1352.84	34
									RPISADSAIMNPASK	779.41	2	1556.81	1556.8	57
									RPLIDQVVQTALSETQDPEEVSVTVK	961.18	3	2880.52	2880.51	83
									SVNESLNNLFITEEDYQALR	1178.08	2	2354.15	2354.14	123
									TSIDAYDNFDNISLAQR	971.97	2	1941.93	1941.91	113
									VGYTPDWIFLLR	740.4	2	1478.8	1478.79	64
Conventional	4	IPI00472102	60 kDa heat shock protein, mitochondrial precursor	cytoplasm;mitochondrion;	61346	986	16	20	ALMLQGVDLLADAVAVTMGPK	705.06	3	2112.15	2112.13	44
									CEFQDAYVLLSEK	801.39	2	1600.76	1600.74	87
									CEFQDAYVLLSEK	534.59	3	1600.76	1600.74	45
									CIPALDSLTPANEDQK	886.44	2	1770.86	1770.85	76
									CIPALDSLTPANEDQK	886.44	2	1770.87	1770.85	74
									IMQSSSEVGYDAMAGDFVNMVEK	1254.57	2	2507.12	2507.1	114
									IMQSSSEVGYDAMAGDFVNMVEK	836.71	3	2507.1	2507.1	45
									IQEIIEQLDVTTSEYEK	1019.52	2	2037.02	2037.02	101
									IQEIIEQLDVTTSEYEKEK	1148.1	2	2294.18	2294.15	87
									ISSIQSIVPALEIANAHR	640.36	3	1918.07	1918.06	36
									KISSIQSIVPALEIANAHR	683.06	3	2046.16	2046.16	76
									LVQDVANNTNEEAGDGTTTATVLAR	1280.64	2	2559.27	2559.24	171
									LVQDVANNTNEEAGDGTTTATVLAR	854.1	3	2559.27	2559.24	58
									NAGVEGSLIVEK	608.34	2	1214.66	1214.65	61
									TLKIPAMTIAK	396.25	3	1185.73	1185.72	47
									TLNDELEIIEGMK	752.88	2	1503.75	1503.75	63
									TLNDELEIIEGMKFDR	641.65	3	1921.94	1921.95	36
									TVIIEQSWGSPK	672.87	2	1343.72	1343.71	57
									VGEVIVTK	422.76	2	843.52	843.51	70
									VGEVIVTKDDAMLLK	815.97	2	1629.92	1629.9	64
Conventional	5	IPI00216049	Splice Isoform 1 of Heterogeneous nuclear ribonucleoprotein K	nucleus;ribonucleoprotein complex;	51230	784	15	18	DLAGSIIGK	437.26	2	872.51	872.5	42
									GSDFDCELR	549.74	2	1097.46	1097.44	46
									GSYGDLGGPIITTQVTIPK	959.02	2	1916.03	1916.03	92
									IDEPLEGSEDR	630.3	2	1258.58	1258.57	49
									IDEPLEGSEDRIITITGTQDQIQNAQYLLQNSVK	1277.33	3	3828.97	3828.94	81
									IIPTLEEGLQLPSPTATSQLPLESDAVECLNYQHYK	1352.36	3	4054.07	4054.02	100
									IITITGTQDQIQNAQYLLQNSVK	1295.2	2	2588.38	2588.38	104
									IITITGTQDQIQNAQYLLQNSVK	863.8	3	2588.39	2588.38	64
									ILSISADIETIGEILKK	922.05	2	1842.08	1842.07	51
									LFQECCPHSTDR	775.34	2	1548.66	1548.64	66
									LLIHQSLAGGIIGVK	759.98	2	1517.94	1517.93	59
									LLIHQSLAGGIIGVK	506.99	3	1517.95	1517.93	39
									NLPLPPPPPPR	597.86	2	1193.71	1193.69	47
									NTDEMVELR	553.77	2	1105.52	1105.51	59
									RPAEDMEEEQAFKR	868.42	2	1734.82	1734.8	75
									RPAEDMEEEQAFKR	579.28	3	1734.82	1734.8	57
									SRNTDEMVELR	675.33	2	1348.65	1348.64	49
									TDYNASVSVPDSSGPER	890.91	2	1779.81	1779.79	73
Conventional	6	IPI00013847	Ubiquinol-cytochrome-c reductase complex core protein I, mitochondrial precursor	mitochondrion;mitochondrial electron transport chain;membrane;	53270	748	13	17	ADLTEYLSTHYK	720.86	2	1439.71	1439.69	51
									AVELLGDIVQNCSLEDSQIEK	1180.59	2	2359.16	2359.16	125
									AVELLGDIVQNCSLEDSQIEK	787.39	3	2359.16	2359.16	58
									AVELLGDIVQNCSLEDSQIEKER	882.44	3	2644.3	2644.3	37
									DVVFNYLHATAFQGTPLAQAVEGPSENVR	1044.2	3	3129.58	3129.55	67
									EVESMGAHLNAYSTR	832.9	2	1663.78	1663.76	80
									HLGGIPWTYAEDAVPTLTPCR	1177.59	2	2353.17	2353.15	55
									HLGGIPWTYAEDAVPTLTPCR	785.39	3	2353.16	2353.15	36
									LCTSATESEVAR	662.32	2	1322.63	1322.61	73
									MVLAAAGGVEHQQLLDLAQK	1046.57	2	2091.13	2091.11	85
									MVLAAAGGVEHQQLLDLAQK	698.05	3	2091.14	2091.11	46
									NALVSHLDGTTPVCEDIGR	1027.51	2	2053.01	2052.99	86
									RIPLAEWESR	628.85	2	1255.68	1255.67	45
									SGMFWLR	448.73	2	895.44	895.44	44
									VASEQSSQPTCTVGVWIDVGSR	1182.08	2	2362.14	2362.12	74
									YIYDQCPAVAGYGPIEQLPDYNR	1351.64	2	2701.27	2701.25	100
									YIYDQCPAVAGYGPIEQLPDYNR	901.43	3	2701.27	2701.25	34
Conventional	7	IPI00396378	Splice Isoform B1 of Heterogeneous nuclear ribonucleoproteins A2/B1	nucleus;spliceosome complex;heterogeneous nuclear ribonucleoprotein complex;	37464	712	9	14	DYFEEYGK	525.73	2	1049.44	1049.43	34
									GFGDGYNGYGGGPGGGNFGGSPGYGGGR	1248.04	2	2494.06	2494.03	114
									GFGDGYNGYGGGPGGGNFGGSPGYGGGR	832.36	3	2494.06	2494.03	67
									GFGFVTFDDHDPVDK	848.39	2	1694.77	1694.76	44
									GFGFVTFDDHDPVDKIVLQK	1139.08	2	2276.15	2276.15	56
									GFGFVTFDDHDPVDKIVLQK	759.72	3	2276.15	2276.15	45
									GGNFGFGDSR	507.23	2	1012.45	1012.44	49
									IDTIEIITDR	594.83	2	1187.65	1187.64	83
									LFVGGIKEDTEEHHLR	940.5	2	1878.98	1878.96	72
									LFVGGIKEDTEEHHLR	627.33	3	1878.98	1878.96	62
									LFVGGIKEDTEEHHLR	627.33	3	1878.98	1878.96	53
									NMGGPYGGGNYGPGGSGGSGGYGGR	1095.47	2	2188.92	2188.9	149
									NMGGPYGGGNYGPGGSGGSGGYGGR	1103.47	2	2204.92	2204.89	118	1Met(ox)
									RGFGFVTFDDHDPVDK	617.97	3	1850.88	1850.86	43
Conventional	8	IPI00017292	Splice Isoform 1 of Beta-catenin	nucleus;cytoskeleton;plasma membrane;intercellular junction;lateral plasma membrane;	86069	672	13	15	AAMFPETLDEGMQIPSTQFDAAHPTNVQR	1068.17	3	3201.49	3201.49	85
									AAVMVHQLSK	542.31	2	1082.6	1082.59	64
									AAVSHWQQQSYLDSGIHSGATTTAPSLSGK	1029.18	3	3084.52	3084.49	59
									AGDREDITEPAICALR	893.95	2	1785.89	1785.87	60
									HAVVNLINYQDDAELATR	1021.53	2	2041.05	2041.02	80
									LHYGLPVVVK	562.85	2	1123.69	1123.68	36
									LLNDEDQVVVNK	693.37	2	1384.73	1384.72	71
									LVQLLVR	420.79	2	839.57	839.56	49
									MEEIVEGCTGALHILAR	949.99	2	1897.96	1897.94	78
									MEEIVEGCTGALHILAR	633.66	3	1897.95	1897.94	43
									MMVCQVGGIEALVR	521.61	3	1561.8	1561.78	51
									NEGVATYAAAVLFR	741.39	2	1480.77	1480.77	72
									TSMGGTQQQFVEGVR	812.9	2	1623.79	1623.77	91
									VAAGVLCELAQDKEAAEAIEAEGATAPLTELLHSR	1211.96	3	3632.85	3632.84	96
									VAAGVLCELAQDKEAAEAIEAEGATAPLTELLHSR	909.21	4	3632.83	3632.84	60
Conventional	9	IPI00028931	Desmoglein 2, preproprotein	cytoskeleton;intercellular junction;membrane;integral to membrane;	123016	631	13	16	ATQFTGATGAIMTTETTK	915.46	2	1828.91	1828.89	110
									DMAGAQAAAVALNEEFLR	938.97	2	1875.92	1875.91	88
									FLDDLGLK	460.76	2	919.51	919.5	35
									GITEPPFGIFVFNK	783.42	2	1564.83	1564.83	52
									GITEPPFGIFVFNK	783.43	2	1564.84	1564.83	38
									GNNVEKPLELR	634.86	2	1267.7	1267.69	33
									IVAISEDYPR	581.82	2	1161.62	1161.6	39
									IVSLEPAYPPVFYLNK	925.51	2	1849.01	1849	54
									IVSLEPAYPPVFYLNK	925.51	2	1849.01	1849	33
									LEDRDNWISVDSVTSEIK	702.69	3	2105.05	2105.03	67
									QESTSVLLQQSEK	738.89	2	1475.76	1475.75	74
									SEIQFLISDNQGFSCPEK	1050	2	2097.99	2097.97	83
									VLDINDNEPVFTQDVFVGSVEELSAAHTLVMK	1172.93	3	3515.77	3515.75	45
									VTQEIVTER	537.8	2	1073.58	1073.57	63
									VYAPASTLVDQPYANEGTVVVTER	1290.17	2	2578.32	2578.29	118
									VYAPASTLVDQPYANEGTVVVTER	860.45	3	2578.32	2578.29	54
Conventional	10	IPI00140420	Staphylococcal nuclease domain containing protein 1	nucleus	102618	630	12	12	ADDADEFGYSR	623.26	2	1244.51	1244.49	68
									AKQFLPFLQR	624.37	2	1246.73	1246.72	34
									DTNGENIAESLVAEGLATR	980.49	2	1958.96	1958.95	98
									EADGSETPEPFAAEAK	824.88	2	1647.74	1647.73	74
									EVEVEVESMDK	647.3	2	1292.59	1292.58	60
									GDVGLGLVK	429.26	2	856.51	856.5	44
									NDIASHPPVEGSYAPR	855.42	2	1708.84	1708.82	68
									NLPGLVQEGEPFSEEATLFTK	1153.59	2	2305.16	2305.15	90
									SSHYDELLAAEAR	731.36	2	1460.71	1460.69	81
									TCATVTIGGINIAEALVSK	959.52	2	1917.04	1917.02	97
									VLPAQATEYAFAFIQVPQDDDARTDAVDSVVR	1169.92	3	3506.74	3506.73	91
									VNVTVDYIRPASPATETVPAFSER	873.8	3	2618.37	2618.33	83
Conventional	11	IPI00247063	Neprilysin	plasma membrane;integral to plasma membrane;	86013	616	11	12	CANYVNGNMENAVGR	834.87	2	1667.73	1667.71	107
									DGDLVDWWTQQSASNFK	998.96	2	1995.9	1995.9	85
									EVFIQTLDDLTWMDAETK	1078.02	2	2154.02	2154.02	84
									FIMDLVSSLSR	634.34	2	1266.67	1266.66	71
									GKSESQMDITDINTPKPK	663.68	3	1988.01	1987.99	35
									IIGTLQNSAEFSEAFHCR	1040.51	2	2079.01	2078.98	121
									IIGTLQNSAEFSEAFHCR	694.01	3	2079.01	2078.98	62
									LIQNMDATTEPCTDFFK	1015.97	2	2029.93	2029.91	79
									LLPDIYGWPVATENWEQK	1080.06	2	2158.1	2158.07	77
									NFNKDGDLVDWWTQQSASNFK	834.06	3	2499.15	2499.15	46
									YACGGWLKR	555.78	2	1109.55	1109.54	51
									YGNFDILRDELEVVLK	641.68	3	1922.02	1922.01	45
Conventional	12	IPI00024145	Splice Isoform 1 of Voltage-dependent anion-selective channel protein 2	mitochondrion;mitochondrial outer membrane;membrane;integral to membrane;outer membrane;	38639	604	7	10	LTFDTTFSPNTGKK	778.91	2	1555.81	1555.79	72
									SCSGVEFSTSGSSNTDTGK	954.41	2	1906.81	1906.79	94
									TGDFQLHTNVNDGTEFGGSIYQK	1264.6	2	2527.19	2527.16	93
									TGDFQLHTNVNDGTEFGGSIYQK	843.4	3	2527.19	2527.16	87
									VCEDLDTSVNLAWTSGTNCTR	1200.05	2	2398.08	2398.05	103
									VNNSSLIGVGYTQTLRPGVK	1052.09	2	2102.17	2102.15	77
									VNNSSLIGVGYTQTLRPGVK	701.73	3	2102.17	2102.15	49
									WNTDNTLGTEIAIEDQICQGLK	1260.12	2	2518.23	2518.2	122
									WNTDNTLGTEIAIEDQICQGLK	1260.11	2	2518.21	2518.2	58
									YQLDPTASISAK	647.35	2	1292.68	1292.66	51
Conventional	13	IPI00385804	Similar to Nucleolin	-	75164	588	8	11	EAMEDGEIDGNKVTLDWAKPK	782.72	3	2345.15	2345.12	88
									GLSEDTTEETLKESFDGSVR	1100.53	2	2199.04	2199.02	93
									KFGYVDFESAEDLEK	888.93	2	1775.84	1775.83	100
									QKVEGTEPTTAFNLFVGNLNFNK	856.78	3	2567.33	2567.3	49
									TEADAEKTFEEK	699.33	2	1396.65	1396.64	66
									TLVLSNLSYSATEETLQEVFEK	1251.14	2	2500.26	2500.26	102
									TLVLSNLSYSATEETLQEVFEK	834.43	3	2500.26	2500.26	60
									VEGTEPTTAFNLFVGNLNFNK	1156.58	2	2311.15	2311.15	64
									VEGTEPTTAFNLFVGNLNFNK	771.39	3	2311.15	2311.15	55
									VTQDELKEVFEDAAEIR	996.5	2	1990.99	1990.98	92
									VTQDELKEVFEDAAEIR	664.67	3	1990.99	1990.98	39
Conventional	14	IPI00017297	Matrin-3	intracellular;nucleus;nuclear inner membrane;	95078	580	15	16	CRDDSFFGETSHNYHK	667.29	3	1998.85	1998.83	53
									DLDELSRYPEDK	740.36	2	1478.7	1478.69	61
									DLSAAGIGLLAAATQSLSMPASLGR	791.1	3	2370.27	2370.26	121
									DSFDDRGPSLNPVLDYDHGSR	788.04	3	2361.09	2361.06	49
									EDAMAMVDHCLK	710.32	2	1418.62	1418.6	60
									GAPPSSNIEDFHGLLPK	889.97	2	1777.92	1777.9	70
									GDADQASNILASFGLSAR	896.95	2	1791.88	1791.88	85
									IGPYQPNVPVGIDYVIPK	985.05	2	1968.08	1968.07	41
									ITPENLPQILLQLK	810.49	2	1618.96	1618.97	39
									ITPENLPQILLQLK	810.49	2	1618.97	1618.97	37
									LCSLFYTNEEVAK	787.39	2	1572.77	1572.75	51
									SFQQSSLSR	520.27	2	1038.52	1038.51	37
									SQAFIEMETR	606.3	2	1210.58	1210.57	54
									TEEGPTLSYGR	605.3	2	1208.58	1208.57	52
									VVHIMDFQR	382.21	3	1143.6	1143.59	38
									YQLLQLVEPFGVISNHLILNK	813.47	3	2437.38	2437.37	48
Conventional	15	IPI00554711	Junction plakoglobin	membrane fraction;soluble fraction;cytoplasm;cytoskeleton;	82245	579	10	11	AGDKDDITEPAVCALR	865.93	2	1729.85	1729.83	74
									ALMGSPQLVAAVVR	706.41	2	1410.8	1410.8	62
									ILVNQLSVDDVNVLTCATGTLSNLTCNNSK	1088.55	3	3262.62	3262.62	54
									LIILANGGPQALVQIMR	904.04	2	1806.07	1806.05	98
									LLNDEDPVVVTK	671.38	2	1340.74	1340.72	60
									MEEIVEGCTGALHILAR	949.99	2	1897.96	1897.94	78
									MEEIVEGCTGALHILAR	633.66	3	1897.95	1897.94	43
									TLVTQNSGVEALIHAILR	968.06	2	1934.1	1934.09	90
									VAAGVLCELAQDKEAADAIDAEGASAPLMELLHSR	1207.94	3	3620.8	3620.78	101
									VSVELTNSLFK	618.86	2	1235.7	1235.68	53
									VTEWQQTYTYDSGIHSGANTCVPSVSSK	1034.82	3	3101.44	3101.4	94
Conventional	16	IPI00027834	Heterogeneous nuclear ribonucleoprotein L isoform a	nucleus;nucleoplasm;heterogeneous nuclear ribonucleoprotein complex;	64720	578	9	9	AITHLNNNFMFGQK	817.92	2	1633.82	1633.8	71
									ASLNGADIYSGCCTLK	865.41	2	1728.8	1728.78	87
									NDQDTWDYTNPNLSGQGDPGSNPNKR	964.1	3	2889.29	2889.25	118
									NGVQAMVEFDSVQSAQR	933.45	2	1864.89	1864.87	108
									QPAIMPGQSYGLEDGSCSYK	1094.5	2	2186.99	2186.96	112
									QPAIMPGQSYGLEDGSCSYKDFSESR	970.44	3	2908.29	2908.26	53
									SDALETLGFLNHYQMK	933.96	2	1865.9	1865.9	70
									SKPGAAMVEMADGYAVDR	934.45	2	1866.88	1866.86	85
									SSSGLLEWESK	611.81	2	1221.6	1221.59	70
Conventional	17	IPI00217975	Lamin B1	nucleus;lamin filament;	66522	577	12	12	ALYETELADAR	626.32	2	1250.63	1250.61	68
									CKAEHDQLLLNYAK	568.29	3	1701.85	1701.85	36
									DAALATALGDKK	587.33	2	1172.65	1172.64	66
									DQMQQQLNDYEQLLDVK	1054.5	2	2106.99	2106.99	86
									EMAEIRDQMQQQLNDYEQLLDVK	946.46	3	2836.35	2836.34	62
									IESLSSQLSNLQK	723.9	2	1445.79	1445.77	83
									IQELEDLLAK	586.34	2	1170.66	1170.65	61
									LQIELGK	400.75	2	799.49	799.48	33
									NTSEQDQPMGGWEMIR	939.92	2	1877.83	1877.8	92
									SLETENSALQLQVTEREEVR	777.74	3	2330.2	2330.17	48
									SMYEEEINETR	700.81	2	1399.61	1399.59	81
									TTIPEEEEEEEEAAGVVVEEELFHQQGTPR	1137.87	3	3410.6	3410.56	120
Conventional	18	IPI00007765	Stress-70 protein, mitochondrial precursor	cytoplasm;mitochondrion;cell surface;	73920	576	10	11	AQFEGIVTDLIR	681.38	2	1360.74	1360.74	69
									AQFEGIVTDLIR	454.59	3	1360.74	1360.74	43
									DAGQISGLNVLR	621.85	2	1241.69	1241.67	55
									EQQIVIQSSGGLSKDDIENMVK	806.75	3	2417.24	2417.21	66
									ERVEAVNMAEGIIHDTETK	714.7	3	2141.06	2141.04	74
									GAVVGIDLGTTNSCVAVMEGK	1039.53	2	2077.04	2077.02	119
									MEEFKDQLPADECNK	927.41	2	1852.82	1852.8	70
									NAVITVPAYFNDSQR	847.94	2	1693.86	1693.84	48
									QAVTNPNNTFYATK	784.9	2	1567.78	1567.76	99
									STNGDTFLGGEDFDQALLR	1028.49	2	2054.96	2054.95	99
									VEAVNMAEGIIHDTETK	928.96	2	1855.9	1855.9	72
Conventional	19	IPI00171903	ORF protein	nucleus;spliceosome complex;integral to plasma membrane;	77749	573	9	11	GDFFPPERPQQLPHGLGGIGMGLGPGGQPIDANHLNK	955.49	4	3817.94	3817.91	46
									GIGMGNIGPAGMGMEGIGFGINK	1089.53	2	2177.05	2177.04	65
									GIGMGNIGPAGMGMEGIGFGINK	726.69	3	2177.05	2177.04	41
									GNFGGSFAGSFGGAGGHAPGVAR	1017.99	2	2033.96	2033.95	106
									INEILSNALK	557.83	2	1113.65	1113.64	55
									MGAGLGHGMDR	551.26	2	1100.5	1100.49	86
									MGLAMGGGGGASFDR	692.32	2	1382.62	1382.61	77
									MGPLGLDHMASSIER	807.4	2	1612.79	1612.77	106
									MGPLGLDHMASSIER	538.6	3	1612.79	1612.77	62
									QGGGGGGGSVPGIER	642.82	2	1283.63	1283.62	80
									VGEVTYVELLMDAEGK	876.95	2	1751.89	1751.87	84
Conventional	20	IPI00465365	Heterogeneous nuclear ribonucleoprotein A1 isoform a	nucleus;nucleoplasm;spliceosome complex;cytoplasm;heterogeneous nuclear ribonucleoprotein complex;	34289	565	9	11	EDTEEHHLRDYFEQYGK	732.67	3	2194.98	2194.96	35
									GFAFVTFDDHDSVDK	850.39	2	1698.77	1698.75	62
									GFGFVTYATVEEVDAAMNARPHK	837.41	3	2509.21	2509.21	41
									GGGGYGGSGDGYNGFGNDGSNFGGGGSYNDFGNYNNQSSNFGPMK	1469.26	3	4404.76	4404.73	109
									IFVGGIKEDTEEHHLR	940.5	2	1878.98	1878.96	72
									IFVGGIKEDTEEHHLR	627.33	3	1878.98	1878.96	62
									IFVGGIKEDTEEHHLR	627.33	3	1878.98	1878.96	53
									KLFIGGLSFETTDESLR	957.01	2	1912	1911.99	76
									RGFAFVTFDDHDSVDK	619.3	3	1854.87	1854.85	60
									SHFEQWGTLTDCVVMR	983.46	2	1964.91	1964.89	84
									SSGPYGGGGQYFAKPR	814.9	2	1627.79	1627.77	117
Conventional	21	IPI00334190	Stomatin-like protein 2	endoplasmic reticulum;endoplasmic reticulum membrane;membrane;integral to membrane;cytoskeleton;	38624	539	8	9	AEQINQAAGEASAVLAK	835.95	2	1669.88	1669.86	131
									APVPGTPDSLSSGSSR	757.88	2	1513.75	1513.74	51
									ASYGVEDPEYAVTQLAQTTMR	1165.56	2	2329.1	2329.09	118
									DVQGTDASLDEELDR	831.89	2	1661.76	1661.74	101
									ILAAALTQHNGDAAASLTVAEQYVSAFSK	983.18	3	2946.52	2946.51	91
									ILAAALTQHNGDAAASLTVAEQYVSAFSK	737.64	4	2946.52	2946.51	42
									ILEPGLNILIPVLDRIR	648.74	3	1943.19	1943.19	41
									NTVVLFVPQQEAWVVER	1007.54	2	2013.07	2013.07	59
									QAQILASEAEKAEQINQAAGEASAVLAK	947.17	3	2838.48	2838.47	74
Conventional	22	IPI00017334	Prohibitin	nucleus;nucleoplasm;mitochondrion;mitochondrial inner membrane;integral to plasma membrane;membrane;	29843	532	9	13	AAELIANSLATAGDGLIELR	999.55	2	1997.09	1997.08	111
									AAELIANSLATAGDGLIELR	666.71	3	1997.1	1997.08	80
									AAELIANSLATAGDGLIELR	666.7	3	1997.08	1997.08	48
									AAELIANSLATAGDGLIELR	666.7	3	1997.08	1997.08	39
									AAELIANSLATAGDGLIELR	666.7	3	1997.08	1997.08	37
									AATFGLILDDVSLTHLTFGK	1060.08	2	2118.14	2118.14	70
									DLQNVNITLR	593.34	2	1184.67	1184.65	57
									FDAGELITQR	575.3	2	1148.59	1148.58	75
									GVQDIVVGEGTHFLIPWVQKPIIFDCR	1041.89	3	3122.64	3122.64	66
									IFTSIGEDYDER	722.84	2	1443.67	1443.65	48
									KLEAAEDIAYQLSR	803.93	2	1605.86	1605.84	94
									LEAAEDIAYQLSR	739.88	2	1477.75	1477.74	37
									NITYLPAGQSVLLQLPQ	928.03	2	1854.04	1854.03	46
Conventional	23	IPI00215638	ATP-dependent RNA helicase A	intracellular;nucleus;cytoplasm;	142103	521	11	13	AAECNIVVTQPR	679.36	2	1356.7	1356.68	60
									AENNSEVGASGYGVPGPTWDR	1082	2	2161.99	2161.97	99
									DFVNYLVR	513.28	2	1024.55	1024.53	34
									ELDALDANDELTPLGR	871.44	2	1740.87	1740.85	91
									FMCEVQVEGYNYTGMGNSTNKK	853.05	3	2556.14	2556.11	37
									KVFDPVPVGVTK	643.38	2	1284.76	1284.74	66
									QLYHLGVVEAYSGLTK	889.49	2	1776.96	1776.94	54
									QLYHLGVVEAYSGLTK	593.32	3	1776.95	1776.94	50
									QPAIISQLDPVNER	790.43	2	1578.85	1578.84	64
									TPLHEIALSIK	611.37	2	1220.73	1220.71	58
									TPLHEIALSIK	407.92	3	1220.73	1220.71	51
									TTQVPQFILDDFIQNDR	1025.52	2	2049.02	2049.02	62
									VQSDGQIVLVDDWIK	857.95	2	1713.89	1713.89	73
Conventional	24	IPI00031804	Splice Isoform 1 of Voltage-dependent anion-selective channel protein 3	mitochondrion;mitochondrial outer membrane;integral to plasma membrane;membrane;outer membrane;	30981	514	9	9	AADFQLHTHVNDGTEFGGSIYQK	845.74	3	2534.21	2534.18	74
									IETSINLAWTAGSNNTR	924.47	2	1846.93	1846.92	92
									LTLDTIFVPNTGK	709.9	2	1417.8	1417.78	52
									LTLDTIFVPNTGKK	773.95	2	1545.89	1545.88	51
									LTLSALIDGK	515.81	2	1029.61	1029.61	69
									SCSGVEFSTSGHAYTDTGK	995.94	2	1989.86	1989.84	138
									WNTDNTLGTEISWENK	954.45	2	1906.89	1906.87	98
									WNTDNTLGTEISWENKLAEGLK	840.42	3	2518.24	2518.23	56
									YKVCNYGLTFTQK	811.41	2	1620.81	1620.8	78
Conventional	25	IPI00006482	Splice Isoform Long of Sodium/potassium-transporting ATPase alpha-1 chain precursor	membrane fraction;sodium:potassium-exchanging ATPase complex;membrane;	114135	475	10	10	AVAGDASESALLK	616.34	2	1230.66	1230.65	116
									AVFQANQENLPILK	792.95	2	1583.88	1583.87	61
									DGPNALTPPPTTPEWIK	917.48	2	1832.95	1832.93	42
									GVGIISEGNETVEDIAAR	915.48	2	1828.94	1828.92	117
									NIAFFSTNCVEGTAR	843.91	2	1685.8	1685.78	86
									NLEAVETLGSTSTICSDK	962.97	2	1923.93	1923.91	44
									NPNTSEPQHLLVMK	804.42	2	1606.83	1606.81	43
									QGAIVAVTGDGVNDSPALK	906.49	2	1810.96	1810.94	77
									SPDFTNENPLETR	760.36	2	1518.71	1518.7	54
									VDNSSLTGESEPQTR	810.39	2	1618.76	1618.74	59
Conventional	26	IPI00619936	Nuclear mitotic apparatus protein 1	spindle pole;nucleus;spindle microtubule;	239199	474	11	11	AHGLLAEENR	555.29	2	1108.57	1108.56	35
									EFASHLQQLQDALNELTEEHSK	856.42	3	2566.24	2566.23	61
									GEVLGDVLQLETLK	757.43	2	1512.84	1512.84	46
									HQVEQLSSSLK	628.34	2	1254.67	1254.66	55
									LEILQQQLQVANEAR	876.99	2	1751.97	1751.95	96
									LTAQVASLTSELTTLNATIQQQDQELAGLK	1062.57	3	3184.7	3184.68	101
									QFCSTQAALQAMER	820.89	2	1639.77	1639.74	54
									QFLEVELDQAR	674.36	2	1346.7	1346.68	49
									SQAPLESSLDSLGDVFLDSGR	1097.04	2	2192.06	2192.06	104
									VEFATLQEALAHALTEK	624.34	3	1869.99	1869.98	55
									YVQELAAVR	524.8	2	1047.58	1047.57	47
Conventional	27	IPI00027499	Splice Isoform 1 of Nucleophosmin	-	32726	467	7	13	DELHIVEAEAMNYEGSPIK	715.68	3	2144.01	2144.01	59
									FINYVKNCFR	680.85	2	1359.69	1359.68	37
									FINYVKNCFR	454.24	3	1359.69	1359.68	35
									LLSISGK	359.23	2	716.45	716.44	40
									MSVQPTVSLGGFEITPPVVLR	1114.12	2	2226.22	2226.21	68
									MSVQPTVSLGGFEITPPVVLR	1122.11	2	2242.21	2242.2	52	1Met(ox)
									MSVQPTVSLGGFEITPPVVLR	1114.11	2	2226.21	2226.21	46
									MTDQEAIQDLWQWR	918.43	2	1834.84	1834.83	73	1Met(ox)
									MTDQEAIQDLWQWR	910.43	2	1818.85	1818.84	50
									TVSLGAGAKDELHIVEAEAMNYEGSPIK	977.16	3	2928.45	2928.45	119
									TVSLGAGAKDELHIVEAEAMNYEGSPIK	733.12	4	2928.45	2928.45	39
									VDNDENEHQLSLR	784.88	2	1567.74	1567.72	83
									VDNDENEHQLSLR	523.59	3	1567.74	1567.72	52
Conventional	28	IPI00291006	Malate dehydrogenase, mitochondrial precursor	mitochondrion;mitochondrial matrix;	35965	460	9	9	AGAGSATLSMAYAGAR	727.86	2	1453.71	1453.7	115
									FVFSLVDAMNGK	664.34	2	1326.67	1326.66	56
									GCDVVVIPAGVPR	669.87	2	1337.72	1337.71	37
									GYLGPEQLPDCLK	745.38	2	1488.75	1488.73	59
									IFGVTTLDIVR	617.36	2	1232.71	1232.71	57
									LTLYDIAHTPGVAADLSHIETK	789.09	3	2364.23	2364.23	99
									SQETECTYFSTPLLLGK	987.48	2	1972.94	1972.95	76
									VAVLGASGGIGQPLSLLLKNSPLVSR	849.51	3	2545.5	2545.5	80
									VDFPQDQLTALTGR	780.91	2	1559.8	1559.79	58
Conventional	29	IPI00012074	Heterogeneous nuclear ribonucleoprotein R	nucleus;ribonucleoprotein complex;heterogeneous nuclear ribonucleoprotein complex;	71184	457	11	12	AGPIWDLR	464.26	2	926.51	926.5	58
									DLYEDELVPLFEK	805.4	2	1608.8	1608.79	62
									EFNEEGALSVLQQFK	869.94	2	1737.86	1737.86	73
									GFCFLEYEDHK	722.82	2	1443.63	1443.61	59
									HLGVCISVANNR	670.35	2	1338.69	1338.68	40
									KYGGPPPDSVYSGVQPGIGTEVFVGK	879.13	3	2634.36	2634.33	47
									NLATTVTEEILEK	730.9	2	1459.78	1459.78	100
									STAYEDYYYHPPPR	879.9	2	1757.78	1757.77	33
									STAYEDYYYHPPPR	586.93	3	1757.78	1757.77	38
									TGYTLDVTTGQR	656.33	2	1310.65	1310.65	64
									VTEGLVDVILYHQPDDK	647.68	3	1940.01	1939.99	88
									YGGPPPDSVYSGVQPGIGTEVFVGK	1254.13	2	2506.25	2506.24	57
Conventional	30	IPI00003865	Splice Isoform 1 of Heat shock cognate 71 kDa protein	intracellular;nucleus;cell surface;	71082	457	9	10	ARFEELNADLFR	740.89	2	1479.76	1479.75	53
									FDDAVVQSDMK	627.79	2	1253.56	1253.56	61
									IINEPTAAAIAYGLDK	830.46	2	1658.9	1658.89	80
									NQVAMNPTNTVFDAK	833.4	2	1664.79	1664.78	89	1Met(ox)
									NQVAMNPTNTVFDAK	825.41	2	1648.81	1648.79	82
									NSLESYAFNMK	652.31	2	1302.6	1302.59	43
									QTQTFTTYSDNQPGVLIQVYEGER	925.45	3	2773.33	2773.32	64
									RFDDAVVQSDMK	705.84	2	1409.67	1409.66	62
									STAGDTHLGGEDFDNR	846.38	2	1690.74	1690.72	62
									TTPSYVAFTDTER	744.36	2	1486.71	1486.69	74
Conventional	31	IPI00010740	Splice Isoform Long of Splicing factor, proline-and glutamine-rich	nucleus	76216	450	9	10	CSEGVFLLTTTPRPVIVEPLEQLDDEDGLPEK	1199.61	3	3595.82	3595.8	92
									DKLESEMEDAYHEHQANLLR	810.05	3	2427.14	2427.11	70
									DKLESEMEDAYHEHQANLLR	607.79	4	2427.14	2427.11	38
									FAQHGTFEYEYSQR	881.89	2	1761.78	1761.77	63
									GIVEFASKPAAR	623.36	2	1244.7	1244.69	36
									ISDSEGFK	441.72	2	881.42	881.41	43
									LFVGNLPADITEDEFK	904.46	2	1806.91	1806.9	63
									LFVGNLPADITEDEFKR	982.51	2	1963.01	1963.01	85
									MGGGGAMNMGDPYGSGGQK	886.37	2	1770.73	1770.71	67
									NLSPYVSNELLEEAFSQFGPIER	1320.15	2	2638.28	2638.29	95
Conventional	32	IPI00328343	Spliceosome RNA helicase BAT1	nucleus;spliceosome complex;	49416	447	10	11	AIVDCGFEHPSEVQHECIPQAILGMDVLCQAK	1217.91	3	3650.7	3650.7	104
									DFLLKPELLR	622.38	2	1242.74	1242.73	38
									DFLLKPELLR	415.25	3	1242.74	1242.73	34
									ELAFQISK	468.27	2	934.53	934.51	33
									FMQDPMEIFVDDETK	922.91	2	1843.81	1843.8	83
									GLAITFVSDENDAK	740.38	2	1478.74	1478.73	93
									GSYVSIHSSGFRDFLLKPELLR	631.1	4	2520.35	2520.35	34
									HFILDECDKMLEQLDMR	731.67	3	2191.99	2192.01	45
									ILVATNLFGR	552.34	2	1102.66	1102.65	67
									NCPHIVVGTPGR	653.85	2	1305.68	1305.66	68
									VNIAFNYDMPEDSDTYLHR	767.36	3	2299.05	2299.02	62
Conventional	33	IPI00013881	Heterogeneous nuclear ribonucleoprotein H1	nucleus;heterogeneous nuclear ribonucleoprotein complex;	49484	445	8	10	ATENDIYNFFSPLNPVR	999	2	1995.98	1995.97	81
									EGRPSGEAFVELESEDEVK	1054	2	2105.99	2105.98	95
									GLPWSCSADEVQR	752.85	2	1503.69	1503.68	56
									HTGPNSPDTANDGFVR	842.9	2	1683.78	1683.76	93
									SNNVEMDWVLK	667.83	2	1333.65	1333.63	40
									VTGEADVEFATHEDAVAAMSK	726.67	3	2177	2176.99	41
									VTGEADVEFATHEDAVAAMSK	726.68	3	2177.02	2176.99	36
									YGDGGSTFQSTTGHCVHMR	699.97	3	2096.9	2096.88	91
									YGDGGSTFQSTTGHCVHMR	525.23	4	2096.9	2096.88	67
									YVELFLNSTAGASGGAYEHR	714.69	3	2141.04	2141.02	33
Conventional	34	IPI00005198	Interleukin enhancer-binding factor 2	nucleus;nucleolus;	43263	439	9	10	CLQILAAGLFLPGSVGITDPCESGNFR	964.83	3	2891.45	2891.43	66
									ILGQEGDASYLASEISTWDGVIVTPSEK	989.16	3	2964.46	2964.46	70
									ILPTLEAVAALGNK	705.42	2	1408.83	1408.83	55
									INNVIDNLIVAPGTFEVQIEEVR	861.47	3	2581.38	2581.38	58
									KLDPELHLDIK	660.89	2	1319.76	1319.74	38
									NQDLAPNSAEQASILSLVTK	1050.06	2	2098.1	2098.09	87
									NQDLAPNSAEQASILSLVTK	700.38	3	2098.11	2098.09	57
									QPLALNVAYR	572.83	2	1143.65	1143.64	47
									VKPAPDETSFSEALLK	866.47	2	1730.93	1730.91	75
									VLQSALAAIR	521.33	2	1040.65	1040.63	78
Conventional	35	IPI00014230	Complement component 1, Q subcomponent binding protein, mitochondrial precursor	mitochondrion;mitochondrial matrix;plasma membrane;	31742	439	5	6	AFVDFLSDEIKEER	849.42	2	1696.83	1696.83	100
									ALVLDCHYPEDEVGQEDEAESDIFSIR	1046.14	3	3135.4	3135.4	103
									ALVLDCHYPEDEVGQEDEAESDIFSIR	1046.14	3	3135.41	3135.4	76
									EVSFQSTGESEWK	757.36	2	1512.7	1512.67	70
									MSGGWELELNGTEAK	811.39	2	1620.76	1620.75	128
									VEEQEPELTSTPNFVVEVIK	1144.09	2	2286.16	2286.16	85
Conventional	36	IPI00298788	Splice Isoform 1 of Interleukin enhancer-binding factor 3	intracellular;nucleus;	95678	438	12	12	AYAALAALEK	510.8	2	1019.58	1019.57	59
									EDITQSAQHALR	684.85	2	1367.69	1367.68	72
									EKPTTALLDK	558.32	2	1114.63	1114.62	35
									EPPLSLTIHLTSPVVR	587.01	3	1758.01	1758	38
									GDLDLELVLLCK	694.38	2	1386.75	1386.74	60
									GWPLELLCEK	622.82	2	1243.63	1243.63	43
									NADHSMNYQYR	699.8	2	1397.59	1397.58	44
									SIGTANRPMGAGEALR	800.92	2	1599.83	1599.82	52
									VLAGETLSVNDPPDVLDR	955.51	2	1909.01	1908.98	84
									VLECLASGIVMPDGSGIYDPCEK	1255.59	2	2509.16	2509.15	69
									VLQDMGLPTGAEGR	722.38	2	1442.74	1442.72	73
									YELISETGGSHDKR	796.4	2	1590.78	1590.76	62
Conventional	37	IPI00456887	PREDICTED: similar to hypothetical protein	endoplasmic reticulum;membrane;integral to membrane;integral to endoplasmic reticulum membrane;	102830	431	7	7	DLLVQQASQCLSK	745.4	2	1488.78	1488.76	85
									NFILDQCNVYNSGQR	914.43	2	1826.85	1826.84	111
									NGEDLGVAFWISK	718.37	2	1434.73	1434.71	41
									TIEECEVILMVGLPGSGK	966.5	2	1930.98	1930.97	34
									VGWSVDFSRPQLGEDEFSYGFDGR	917.42	3	2749.24	2749.24	120
									YGGQPLFSEKFPTLWSGAR	714.36	3	2140.07	2140.07	61
									YNVLGAETVLNQMR	804.42	2	1606.82	1606.81	120
Conventional	38	IPI00420014	U5 small nuclear ribonucleoprotein 200 kDa helicase	nucleus;spliceosome complex;snRNP U5;	246006	402	9	10	DILCGAADEVLAVLK	793.93	2	1585.84	1585.84	71
									GLFYFDNSFRPVPLEQTYVGITEK	940.83	3	2819.46	2819.42	70
									GLIEIISNAAEYENIPIR	1008.05	2	2014.09	2014.07	41
									HLSDHLSELVEQTLSDLEQSK	803.4	3	2407.19	2407.19	95
									HLSDHLSELVEQTLSDLEQSK	602.8	4	2407.19	2407.19	53
									LTAIDILTTCAADIQR	592.32	3	1773.93	1773.93	40
									LYDLNHNEIGELIR	566.97	3	1697.89	1697.87	50
									NALLQLTDSQIADVAR	864.47	2	1726.92	1726.92	83
									VELTITPDFQWDEK	860.93	2	1719.84	1719.84	39
									VVLLTGETSTDLK	688.39	2	1374.77	1374.76	58
Conventional	39	IPI00300371	Splicing factor 3B subunit 3	nucleus;spliceosome complex;small nuclear ribonucleoprotein complex;	136590	402	11	11	DYIVVGSDSGR	584.29	2	1166.57	1166.56	60
									FGNICVVR	482.76	2	963.51	963.5	58
									GMIFVCSATHK	625.8	2	1249.6	1249.59	41
									HGLEVSEMAVSELPGNPNAVWTVR	864.77	3	2591.28	2591.28	37
									KFVIHPESNNLIIIETDHNAYTEATK	750.15	4	2996.55	2996.52	37
									MQGQEAVLAMSSR	704.35	2	1406.68	1406.66	100
									NENQLIIFADDTYPR	904.94	2	1807.87	1807.87	65
									NFGDQPDIR	531.26	2	1060.51	1060.49	34
									NVSEELDRTPPEVSK	850.44	2	1698.86	1698.84	57
									SWLSYSYQSR	638.81	2	1275.6	1275.59	35
									WVTTASLLDYDTVAGADK	963.48	2	1924.94	1924.94	123
Conventional	40	IPI00025861	E-cadherin	membrane;integral to membrane;	100259	397	7	7	DTANWLEINPDTGAISTR	987.5	2	1972.98	1972.95	99
									GQVPENEANVVITTLK	856.47	2	1710.93	1710.92	82
									MALEVGDYK	513.26	2	1024.5	1024.49	49
									NDVAPTLMSVPR	650.35	2	1298.68	1298.67	40
									NTGVISVVTTGLDR	716.4	2	1430.79	1430.77	93
									VFYSITGQGADTPPVGVFIIER	1183.64	2	2365.27	2365.23	98
									YLPRPANPDEIGNFIDENLK	772.4	3	2314.18	2314.16	77
Conventional	41	IPI00003362	78 kDa glucose-regulated protein precursor	nucleus;endoplasmic reticulum;endoplasmic reticulum lumen;ER-Golgi intermediate compartment;caspase complex;cell surface;integral to endoplasmic reticulum membrane;perinuclear region;	72402	387	7	8	AKFEELNMDLFR	756.89	2	1511.76	1511.74	83
									AKFEELNMDLFR	504.93	3	1511.76	1511.74	34
									IINEPTAAAIAYGLDK	830.46	2	1658.9	1658.89	80
									NELESYAYSLK	658.83	2	1315.64	1315.63	54
									SQIFSTASDNQPTVTIK	918.98	2	1835.94	1835.93	91
									TFAPEEISAMVLTK	768.9	2	1535.79	1535.79	82
									TKPYIQVDIGGGQTK	802.94	2	1603.87	1603.86	66
									TWNDPSVQQDIK	715.86	2	1429.7	1429.68	77
Conventional	42	IPI00014053	Splice Isoform 1 of Probable mitochondrial import receptor subunit TOM40 homolog	mitochondrion;mitochondrial outer membrane;membrane;integral to membrane;outer membrane;	38211	386	8	8	ANLLFK	353.22	2	704.43	704.42	42
									CKELFPIQMEGVK	789.91	2	1577.81	1577.79	61
									FVNWQVDGEYR	706.84	2	1411.67	1411.65	77
									KLPPLPLTLALGAFLNHR	657.74	3	1970.19	1970.18	42
									MQDTSVSFGYQLDLPK	914.95	2	1827.89	1827.87	92
									RPGEEGTVMSLAGK	724.37	2	1446.73	1446.71	35	1Met(ox)
									TPGAATASASGAAEDGACGCLPNPGTFEECHR	1073.8	3	3218.38	3218.35	132
									TPGAATASASGAAEDGACGCLPNPGTFEECHRK	837.63	4	3346.47	3346.44	61
Conventional	43	IPI00026089	Splicing factor 3B subunit 1	nucleus;spliceosome complex;	146464	385	9	10	AIGPHDVLATLLNNLKVQER	734.43	3	2200.26	2200.23	69
									AIGPHDVLATLLNNLKVQER	551.07	4	2200.25	2200.23	35
									FAGYVTSIAATELEDDDDDYSSSTSLLGQK	1066.82	3	3197.44	3197.44	95
									ICFELLELLK	639.37	2	1276.72	1276.71	71
									IWDPTPSHTPAGAATPGR	611.31	3	1830.92	1830.9	33
									MLQYCLQGLFHPAR	578.63	3	1732.86	1732.85	50
									SLVEIIEHGLVDEQQK	918.99	2	1835.97	1835.96	82
									SVNDQPSGNLPFLKPDDIQYFDK	879.77	3	2636.29	2636.28	46
									TPIGTPAMNMATPTPGHIMSMTPEQLQAWR	1089.19	3	3264.56	3264.56	52
									VKPYLPQICGTVLWR	610.68	3	1829.01	1829	47
Conventional	44	IPI00019906	Splice Isoform 2 of Basigin precursor	membrane;integral to membrane;	29431	383	7	8	GGVVLKEDALPGQK	705.91	2	1409.8	1409.79	65
									GSDQAIITLR	537.31	2	1072.6	1072.59	69
									RKPEDVLDDDDAGSAPLK	970.99	2	1939.97	1939.95	70
									SELHIENLNMEADPGQYR	1058.5	2	2114.99	2114.97	78
									SELHIENLNMEADPGQYR	706	3	2114.99	2114.97	34
									SESVPPVTDWAWYK	832.9	2	1663.79	1663.79	61
									SSEHINEGETAMLVCK	902.91	2	1803.81	1803.81	70
									VDSDDQWGEYSCVFLPEPMGTANIQLHGPPR	1172.54	3	3514.6	3514.59	92
Conventional	45	IPI00025252	Protein disulfide-isomerase A3 precursor	endoplasmic reticulum	57146	378	11	11	EATNPPVIQEEKPK	790.43	2	1578.85	1578.83	57
									ELSDFISYLQR	685.85	2	1369.69	1369.69	68
									FLQDYFDGNLK	680.34	2	1358.67	1358.65	55
									FLQDYFDGNLKR	758.39	2	1514.77	1514.75	66
									KTFSHELSDFGLESTAGEIPVVAIR	901.81	3	2702.4	2702.39	53
									LAPEYEAAATR	596.31	2	1190.6	1190.59	59
									LSKDPNIVIAK	599.37	2	1196.72	1196.71	48
									MDATANDVPSPYEVR	832.89	2	1663.77	1663.75	61
									QAGPASVPLR	498.29	2	994.57	994.56	53
									TFSHELSDFGLESTAGEIPVVAIR	859.11	3	2574.3	2574.3	41
									YGVSGYPTLK	542.79	2	1083.57	1083.56	61
Conventional	46	IPI00017726	HADH2 protein	cytoplasm;mitochondrion;plasma membrane;	27134	369	4	4	GLVAVITGGASGLGLATAER	907.01	2	1812.01	1812.01	160
									LVGQGASAVLLDLPNSGGEAQAK	1098.1	2	2194.18	2194.16	85
									VDVAVNCAGIAVASK	737.4	2	1472.78	1472.77	101
									VLDVNLMGTFNVIR	795.94	2	1589.87	1589.86	90
Conventional	47	IPI00002520	Serine hydroxymethyltransferase, mitochondrial precursor	mitochondrion	56414	365	7	9	AALEALGSCLNNK	680.86	2	1359.7	1359.68	82
									ALEAFDLDPAQWGVNVQPYSGSPANLAVYTALLQPHDR	1375.36	3	4123.06	4123.04	85
									ALEAFDLDPAQWGVNVQPYSGSPANLAVYTALLQPHDR	1031.77	4	4123.05	4123.04	43
									GWTGQESLSDSDPEMWELLQR	1232.56	2	2463.1	2463.1	76
									GWTGQESLSDSDPEMWELLQR	822.04	3	2463.1	2463.1	63
									ISATSIFFESMPYK	810.91	2	1619.8	1619.79	51
									LGAPALTSR	443.27	2	884.52	884.51	45
									RALEAFDLDPAQWGVNVQPYSGSPANLAVYTALLQPHDR	1070.79	4	4279.13	4279.14	51
									TGLIDYNQLALTAR	774.93	2	1547.85	1547.83	44
Conventional	48	IPI00305383	Ubiquinol-cytochrome-c reductase complex core protein 2, mitochondrial precursor	mitochondrion;mitochondrial electron transport chain;membrane;	48584	365	8	8	ATAAPAGAPPQPQDLEFTK	955.5	2	1908.98	1908.96	64
									ATAAPAGAPPQPQDLEFTKLPNGLVIASLENYSPVSR	1274.01	3	3819.02	3818.98	66
									AVAFQNPQTHVIENLHAAAYR	784.08	3	2349.22	2349.2	77
									IGKVTSEELHYFVQNHFTSAR	616.57	4	2462.26	2462.23	33
									SMAASGNLGHTPFVDEL	873.42	2	1744.83	1744.81	87
									TIAQGNLSNTDVQAAK	815.93	2	1629.85	1629.83	98
									VTSEELHYFVQNHFTSAR	722.36	3	2164.06	2164.03	44
									WEVADLQPQLK	663.86	2	1325.71	1325.7	59
Conventional	49	IPI00006675	Multidrug resistance-associated protein 4	membrane fraction;plasma membrane;cellular component unknown;integral to membrane;platelet dense granule membrane;	150358	365	6	6	AVYQDADIYLLDDPLSAVDAEVSR	1319.65	2	2637.28	2637.28	92
									IAYVSQQPWVFSGTLR	926.49	2	1850.97	1850.97	80
									IQTFLLLDEISQR	788.45	2	1574.88	1574.87	100
									SFSNLITNLR	582.82	2	1163.63	1163.63	39
									SSLISALFR	497.29	2	992.57	992.57	72
									SSLLSAVLGELAPSHGLVSVHGR	762.76	3	2285.27	2285.25	90
Conventional	50	IPI00030131	Thymopoietin, isoforms beta/gamma	nucleus;nuclear envelope;chromosome;membrane;integral to membrane;	50696	353	7	7	EMFPYEASTPTGISASCR	1002.46	2	2002.9	2002.88	117
									GPPDFSSDEEREPTPVLGSGAAAAGR	857.42	3	2569.23	2569.2	85
									HASPILPITEFSDIPR	896.99	2	1791.96	1791.95	37
									PEFLEDPSVLTK	687.87	2	1373.72	1373.71	84
									QEDKDDLDVTELTNEDLLDQLVK	896.78	3	2687.31	2687.3	36
									SELVANNVTLPAGEQR	849.45	2	1696.89	1696.87	55
									SSTPLPTISSSAENTR	824.42	2	1646.82	1646.81	85
Conventional	51	IPI00304596	Non-POU domain-containing octamer-binding protein	nucleus	54311	352	5	6	CSEGSFLLTTFPRPVTVEPMDQLDDEEGLPEK	1212.91	3	3635.71	3635.7	88
									FAQPGSFEYEYAMR	848.39	2	1694.76	1694.74	62
									FGQAATMEGIGAIGGTPPAFNR	1082.04	2	2162.06	2162.06	111
									FGQAATMEGIGAIGGTPPAFNR	721.7	3	2162.06	2162.06	57
									LFVGNLPPDITEEEMR	930.48	2	1858.94	1858.91	78
									MGQMAMGGAMGINNR	769.85	2	1537.68	1537.66	67
Conventional	52	IPI00018140	Splice Isoform 1 of Heterogeneous nuclear ribonucleoprotein Q	nucleus;endoplasmic reticulum;ribonucleoprotein complex;	69818	348	9	10	AGPIWDLR	464.26	2	926.51	926.5	58
									AIEALKEFNEDGALAVLQQFK	778.75	3	2333.23	2333.23	62
									DLFEDELVPLFEK	797.41	2	1592.8	1592.8	58
									HIGVCISVANNR	670.35	2	1338.69	1338.68	40
									SENQEFYQDTFGQQWK	1017.95	2	2033.89	2033.88	76
									TGYTLDVTTGQR	656.33	2	1310.65	1310.65	64
									TKEQILEEFSK	676.37	2	1350.72	1350.7	34
									VTEGLTDVILYHQPDDK	972	2	1941.99	1941.97	61
									VTEGLTDVILYHQPDDK	648.34	3	1941.98	1941.97	48
									VWGNVGTVEWADPIEDPDPEVMAK	1327.63	2	2653.24	2653.24	61
Conventional	53	IPI00025054	Splice Isoform Long of Heterogenous nuclear ribonucleoprotein U	nucleus;ribonucleoprotein complex;heterogeneous nuclear ribonucleoprotein complex;	91164	346	9	10	DCEVVMMIGLPGAGK	788.88	2	1575.74	1575.75	49
									EKPYFPIPEEYTFIQNVPLEDR	1362.69	2	2723.36	2723.35	37
									EKPYFPIPEEYTFIQNVPLEDR	908.79	3	2723.35	2723.35	53
									GYFEYIEENKYSR	849.4	2	1696.79	1696.77	69
									HAAENPGKYNILGTNTIMDK	729.71	3	2186.1	2186.08	38
									ISKEVLAGRPLFPHVLCHNCAVEFNFGQK	842.7	4	3366.75	3366.71	46
									LLEQYKEESK	633.84	2	1265.66	1265.65	60
									LQAALDDEEAGGRPAMEPGNGSLDLGGDSAGR	1042.83	3	3125.47	3125.43	110
									MCLFAGFQR	565.27	2	1128.53	1128.52	59
									QMADTGKLNTLLQR	794.93	2	1587.86	1587.84	40
Conventional	54	IPI00013808	Alpha-actinin 4	nucleus;cytoplasm;pseudopodium;protein complex;perinuclear region;	105245	344	9	9	ACLISLGYDVENDRQGEAEFNR	852.74	3	2555.2	2555.17	39
									AIMTYVSSFYHAFSGAQK	1004.49	2	2006.97	2006.96	61
									AIMTYVSSFYHAFSGAQKAETAANR	907.78	3	2720.32	2720.3	84
									GISQEQMQEFR	676.82	2	1351.63	1351.62	47
									GYEEWLLNEIR	711.36	2	1420.7	1420.7	38
									LASDLLEWIR	608.34	2	1214.67	1214.67	56
									LSGSNPYTTVTPQIINSK	960.52	2	1919.02	1919	57
									LVSIGAEEIVDGNAK	757.91	2	1513.82	1513.8	46
									QFASQANVVGPWIQTK	887.48	2	1772.95	1772.92	96
Conventional	55	IPI00141318	P63 protein	membrane fraction;integral to membrane;	66097	344	7	7	IETNENNLESAK	681.34	2	1360.66	1360.65	35
									LALQALTEK	493.8	2	985.59	985.58	42
									LEGLGSSEADQDGLASTVR	952.98	2	1903.94	1903.91	109
									STLQTMESDIYTEVR	886.92	2	1771.83	1771.83	89
									SVGELPSTVESLQK	737.4	2	1472.79	1472.77	64
									TAVDSLVAYSVK	626.85	2	1251.68	1251.67	48
									VQSLQATFGTFESILR	898.98	2	1795.95	1795.95	98
Conventional	56	IPI00026230	Heterogeneous nuclear ribonucleoprotein H'	nucleus;heterogeneous nuclear ribonucleoprotein complex;	49517	343	6	7	ATENDIYNFFSPLNPMR	1014.98	2	2027.95	2027.94	79
									ATENDIYNFFSPLNPMR	676.99	3	2027.95	2027.94	36
									GLPWSCSADEVMR	754.35	2	1506.68	1506.66	84
									HTGPNSPDTANDGFVR	842.9	2	1683.78	1683.76	93
									SNSVEMDWVLK	654.33	2	1306.64	1306.62	56
									VTGEADVEFATHEDAVAAMAK	726.67	3	2177	2176.99	41	1Met(ox)
									YGDGGSSFQSTTGHCVHMR	695.3	3	2082.88	2082.86	77
Conventional	57	IPI00003833	Mitochondrial carrier homolog 2	mitochondrion;membrane;integral to membrane;	33936	342	8	9	EVSSSFDHVIK	624.32	2	1246.63	1246.62	52
									GLFTGLTPR	481.28	2	960.55	960.54	55
									QVCQLPGLFSYAQHIASIDGR	787.41	3	2359.2	2359.17	47
									QVCQLPGLFSYAQHIASIDGRR	629.83	4	2515.27	2515.28	33
									SAATLITHPFHVITLR	889.02	2	1776.02	1776	73
									SMVQFIGR	469.25	2	936.5	936.49	43
									VLIQVGYEPLPPTIGR	876.51	2	1751	1751	73
									VLIQVGYEPLPPTIGR	876.51	2	1751.01	1751	58
									VLQHYQESDKGEELGPGNVQK	1178.1	2	2354.18	2354.15	83
Conventional	58	IPI00031522	Trifunctional enzyme alpha subunit, mitochondrial precursor	mitochondrion;fatty acid beta-oxidation multienzyme complex;	83688	340	7	7	DLNSDMDSILASLK	761.38	2	1520.75	1520.74	65
									DSIFSNLTGQLDYQGFEK	1031.49	2	2060.97	2060.97	65
									EVEAVIPDHCIFASNTSALPISEIAAVSK	1023.53	3	3067.58	3067.55	51
									FGGGNPELLTQMVSK	789.41	2	1576.81	1576.79	124
									MGLVDQLVEPLGPGLKPPEER	758.74	3	2273.21	2273.21	34
									TGIEQGSDAGYLCESQK	921.93	2	1841.84	1841.81	72
									TLQEVTQLSQEAQR	815.93	2	1629.85	1629.83	80
Conventional	59	IPI00003519	116 kDa U5 small nuclear ribonucleoprotein component	nucleus;spliceosome complex;	110336	335	8	9	AFIPAIDSFGFETDLR	899.96	2	1797.9	1797.89	43
									GLAEDIENEVVQITWNR	993.51	2	1985	1984.99	76
									GLAEDIENEVVQITWNR	662.67	3	1984.99	1984.99	49
									IAVEPVNPSELPK	696.9	2	1391.78	1391.77	40
									ILDAVVAQEPLHR	730.92	2	1459.83	1459.81	38
									LGEFFQTK	485.26	2	968.51	968.5	40
									SYLFNIMDTPGHVNFSDEVTAGLR	895.11	3	2682.29	2682.27	81
									TCFVDCLIEQTHPEIR	673.33	3	2016.96	2016.94	54
									VPAGNWVLIEGVDQPIVK	967.54	2	1933.06	1933.07	90
Conventional	60	IPI00402185	OTTHUMP00000016816	nucleus;endoplasmic reticulum;ribonucleoprotein complex;	62845	326	9	10	AGPIWDLR	464.26	2	926.51	926.5	58
									AIEALKEFNEDGALAVLQQFK	778.75	3	2333.23	2333.23	62
									DLFEDELVPLFEK	797.41	2	1592.8	1592.8	58
									GFCFLEYEDHK	722.82	2	1443.63	1443.61	59
									HIGVCISVANNR	670.35	2	1338.69	1338.68	40
									TGYTLDVTTGQR	656.33	2	1310.65	1310.65	64
									TKEQILEEFSK	676.37	2	1350.72	1350.7	34
									VTEGLTDVILYHQPDDK	972	2	1941.99	1941.97	61
									VTEGLTDVILYHQPDDK	648.34	3	1941.98	1941.97	48
									VWGNVGTVEWADPIEDPDPEVMAK	1327.63	2	2653.24	2653.24	61
Conventional	61	IPI00069750	Ro ribonucleoprotein-binding protein 1	-	60009	312	6	6	AQSSQDAVSSMNLFDLGGQYLR	1194.07	2	2386.13	2386.12	130
									AVTPPMPLLTPATPGGLPPAAAVAAAAATAK	932.18	3	2793.53	2793.55	38
									DIDDDLEGEVTEECGK	912.39	2	1822.76	1822.74	99
									KQESTVMVLR	595.84	2	1189.66	1189.65	38
									QGEEEDAEIIVK	680.34	2	1358.67	1358.66	62
									VGRPSNIGQAQPIIDQLAEEAR	788.09	3	2361.25	2361.24	61
Conventional	62	IPI00440493	ATP synthase alpha chain, mitochondrial precursor	membrane fraction;mitochondrion;proton-transporting ATP synthase complex (sensu Eukaryota);proton-transporting two-sector ATPase complex;proton-transporting ATP synthase complex, catalytic core F(1);	59828	310	7	7	AVDSLVPIGR	513.81	2	1025.6	1025.59	37
									EAYPGDVFYLHSR	777.38	2	1552.75	1552.73	76
									GMSLNLEPDNVGVVVFGNDK	1052.52	2	2103.03	2103.03	63
									ILGADTSVDLEETGR	788.4	2	1574.79	1574.78	107
									LKEIVTNFLAGFEA	776.43	2	1550.84	1550.83	40
									TGAIVDVPVGEELLGR	812.95	2	1623.89	1623.88	56
									TGTAEMSSILEER	712.35	2	1422.68	1422.67	69
Conventional	63	IPI00604664	Molybdopterin oxidoreductase domain containing protein	membrane fraction;mitochondrion;	56052	307	6	6	ALSEIAGMTLPYDTLDQVR	1047.04	2	2092.06	2092.05	100
									DCFIIYQGHHGDVGAPIADVILPGAAYTEK	1076.54	3	3226.6	3226.58	67
									ILQDIASGSHPFSQVLK	920.51	2	1839.01	1838.99	66
									LVNQQLLADPLVPPQLTIK	1050.63	2	2099.24	2099.24	49
									NRLEEVSPNLVR	713.39	2	1424.78	1424.77	53
									VLFLLGADGGCITR	746.4	2	1490.8	1490.79	73
Conventional	64	IPI00179964	Splice Isoform 1 of Polypyrimidine tract-binding protein 1	nucleus;nucleoplasm;nucleolus;heterogeneous nuclear ribonucleoprotein complex;	57357	305	7	7	ENALVQMADGNQAQLAMSHLNGHK	859.76	3	2576.25	2576.22	42
									GQPIYIQFSNHK	716.38	2	1430.75	1430.73	62
									KLPIDVTEGEVISLGLPFGK	1056.62	2	2111.22	2111.19	53
									LPIDVTEGEVISLGLPFGK	992.56	2	1983.1	1983.09	69
									LSLDGQNIYNACCTLR	949.46	2	1896.9	1896.88	96
									NFQNIFPPSATLHLSNIPPSVSEEDLK	998.85	3	2993.51	2993.51	44
									NNQFQALLQYADPVSAQHAK	748.38	3	2242.12	2242.11	61
Conventional	65	IPI00220834	ATP-dependent DNA helicase II, 80 kDa subunit	nucleus;DNA-dependent protein kinase complex;cellular component unknown;	83091	304	7	8	DKPSGDTAAVFEEGGDVDDLLDMI	1255.07	2	2508.12	2508.12	95
									ETVYCLNDDDETEVLKEDIIQGFR	967.79	3	2900.34	2900.34	80
									HIEIFTDLSSR	659.35	2	1316.69	1316.67	40
									HLMLPDFDLLEDIESK	638.99	3	1913.95	1913.94	64
									KYAPTEAQLNAVDALIDSMSLAK	817.1	3	2448.26	2448.26	53
									TLFPLIEAK	516.32	2	1030.62	1030.61	35
									YAPTEAQLNAVDALIDSMSLAK	1161.09	2	2320.17	2320.16	58
									YAPTEAQLNAVDALIDSMSLAK	774.4	3	2320.17	2320.16	35
Conventional	66	IPI00216230	Lamina-associated polypeptide 2 isoform alpha	nucleus;nuclear envelope;chromosome;membrane;integral to membrane;	75885	302	6	6	GPPDFSSDEEREPTPVLGSGAAAAGR	857.42	3	2569.23	2569.2	85
									PEFLEDPSVLTK	687.87	2	1373.72	1373.71	84
									QEDKDDLDVTELTNEDLLDQLVK	896.78	3	2687.31	2687.3	36
									SELVANNVTLPAGEQR	849.45	2	1696.89	1696.87	55
									SSTPLPTISSSAENTR	824.42	2	1646.82	1646.81	85
									TYDAASYICEAAFDEVK	976.93	2	1951.85	1951.85	78
Conventional	67	IPI00030363	Acetyl-CoA acetyltransferase, mitochondrial precursor	mitochondrion	45456	302	5	5	EAYMGNVLQGGEGQAPTR	939.45	2	1876.89	1876.87	74
									NEQDAYAINSYTR	772.85	2	1543.69	1543.69	96
									QAVLGAGLPISTPCTTINK	971.04	2	1940.06	1940.04	58
									TPIGSFLGSLSLLPATK	851.5	2	1700.98	1700.97	92
									VNINGGAVSLGHPIGMSGAR	636.34	3	1906	1905.98	69
Conventional	68	IPI00182469	Splice Isoform 1AB of Catenin delta-1	nucleus;cytoplasm;cytoskeleton;	107853	298	7	8	AAALVLQTIWGYK	717.41	2	1432.81	1432.81	63
									ALSAIADLLTNEHER	826.95	2	1651.88	1651.85	110
									HIEWESVLTNTAGCLR	943.47	2	1884.92	1884.92	86
									HIEWESVLTNTAGCLR	629.31	3	1884.92	1884.92	45
									QDVYGPQPQVR	643.84	2	1285.66	1285.64	38
									SDFQVNLNNASR	682.84	2	1363.66	1363.65	47
									SLDNNYSTPNER	705.33	2	1408.64	1408.62	41
									TVQPVAMGPDGLPVDASSVSNNYIQTLGR	996.17	3	2985.48	2985.49	40
Conventional	69	IPI00028520	Splice Isoform 1 of NADH-ubiquinone oxidoreductase 51 kDa subunit, mitochondrial precursor	membrane fraction;mitochondrion;mitochondrial inner membrane;	51469	295	7	7	GAGAYICGEETALIESIEGK	1034.5	2	2066.99	2066.98	97
									GAGAYICGEETALIESIEGK	690.01	3	2067	2066.98	56
									GEFYNEASNLQVAIR	855.93	2	1709.86	1709.84	86
									GGTWFAGFGR	528.26	2	1054.5	1054.5	39
									GPDWILGEIK	564.31	2	1126.6	1126.6	46
									LFNISGHVNHPCTVEEEMSVPLK	879.78	3	2636.31	2636.27	59
									QIEGHTICALGDGAAWPVQGLIR	821.43	3	2461.26	2461.25	52
Conventional	70	IPI00005158	Lon protease homolog, mitochondrial precursor	mitochondrion	106936	290	6	6	EIFDIAFPDEQAEALAVER	1082.05	2	2162.08	2162.05	59
									ILCFYGPPGVGK	654.35	2	1306.69	1306.67	53
									IVSGEAESVEVTPENLQDFVGKPVFTVER	1059.21	3	3174.61	3174.61	67
									LSSDVLTLLIK	601.38	2	1200.74	1200.73	83
									QLEVEPEEPEAENK	820.89	2	1639.78	1639.76	47
									VVDNPIYLSDMGAALTGAESHELQDVLEETNIPK	1223.61	3	3667.8	3667.79	81
Conventional	71	IPI00008483	Amine oxidase [flavin-containing] A	mitochondrion;membrane;integral to membrane;	60157	288	6	7	DVPAVEITHTFWER	850.44	2	1698.86	1698.84	88
									DVPAVEITHTFWER	850.43	2	1698.84	1698.84	58
									GAFPPVWNPIAYLDYNNLWR	1203.61	2	2405.21	2405.2	66
									IHFRPELPAER	682.87	2	1363.73	1363.74	35
									NEHVDYVDVGGAYVGPTQNR	730.69	3	2189.04	2189.01	42
									VLGSQEALHPVHYEEK	918.48	2	1834.94	1834.92	70
									VTEKDIWVQEPESK	844.44	2	1686.86	1686.85	62
Conventional	72	IPI00024976	Mitochondrial import receptor subunit TOM22 homolog	mitochondrion;mitochondrial outer membrane translocase complex;membrane;integral to membrane;outer membrane;	15381	285	5	5	GDAEKPEEELEEDDDEELDETLSER	974.42	3	2920.25	2920.21	81
									LQMEQQQQLQQR	779.4	2	1556.79	1556.77	79
									LWGLTEMFPER	689.85	2	1377.68	1377.68	54
									QILLGPNTGLSGGMPGALPSLPGKI	1194.67	2	2387.33	2387.32	110
									SAAGATFDLSLFVAQK	813.43	2	1624.85	1624.85	55
Conventional	73	IPI00003348	Guanine nucleotide-binding protein G(I)/G(S)/G(T) beta subunit 2	-	37917	279	6	7	ACGDSTLTQITAGLDPVGR	966.49	2	1930.96	1930.94	72
									KACGDSTLTQITAGLDPVGR	1030.54	2	2059.06	2059.04	33
									LIIWDSYTTNK	677.36	2	1352.71	1352.7	36
									LLLAGYDDFNCNIWDAMK	1080	2	2157.99	2157.99	89
									QTFIGHESDINAVAFFPNGYAFTTGSDDATCR	1170.53	3	3508.57	3508.56	40
									VSCLGVTDDGMAVATGSWDSFLK	1208.57	2	2415.13	2415.11	78
									VSCLGVTDDGMAVATGSWDSFLK	806.05	3	2415.12	2415.11	69
Conventional	74	IPI00604796	Keratin 18 variant	-	47957	274	6	6	GLQAQIASSGLTVEVDAPK	942.52	2	1883.02	1883	107
									IVLQIDNAR	521.31	2	1040.61	1040.6	51
									LLEDGEDFNLGDALDSSNSMQTIQK	914.09	3	2739.26	2739.25	37
									QAQEYEALLNIK	710.39	2	1418.76	1418.74	53
									RLLEDGEDFNLGDALDSSNSMQTIQK	966.13	3	2895.38	2895.36	58
									TVQSLEIDLDSMR	753.88	2	1505.75	1505.74	88
Conventional	75	IPI00024638	Creatine kinase, ubiquitous mitochondrial precursor	-	47406	269	4	4	GTGGVDTAATGGVFDISNLDR	1012	2	2021.99	2021.97	125
									LGYILTCPSNLGTGLR	867.97	2	1733.92	1733.91	71
									LSEMTEAEQQQLIDDHFLFDKPVSPLLTAAGMAR	1267.99	3	3800.94	3800.88	87
									TTPTGWTLDQCIQTGVDNPGHPFIK	928.46	3	2782.37	2782.34	46
Conventional	76	IPI00297084	Dolichyl-Diphosphooligosaccharide-protein glycosyltransferase	endoplasmic reticulum;oligosaccharyl transferase complex;membrane;integral to membrane;	50841	265	5	5	GVGMVADPDNPLVLDILTGSSTSYSFFPDKPITQYPHAVGK	1084.31	4	4333.19	4333.16	64
									NTLLIAGLQAR	585.36	2	1168.71	1168.69	74
									SSLNPILFR	523.81	2	1045.6	1045.59	48
									WVPFDGDDIQLEFVR	918.46	2	1834.9	1834.89	71
									YSQTGNYELAVALSR	836.43	2	1670.84	1670.83	98
Conventional	77	IPI00016621	Adapter-related protein complex 2 alpha 2 subunit	coated pit;AP-2 adaptor complex;clathrin coat of trans-Golgi network vesicle;	104999	265	5	5	FFQPTEMASQDFFQR	939.93	2	1877.85	1877.84	51
									NNGVLFENQLLQIGLK	900.51	2	1799.01	1798.99	73
									NPTFMGLALHCIASVGSR	966	2	1929.98	1929.96	95
									QLSNPQQEVQNIFK	836.94	2	1671.86	1671.86	59
									VGGYILGEFGNLIAGDPR	924.49	2	1846.96	1846.96	71
Conventional	78	IPI00008524	Splice Isoform 1 of Polyadenylate-binding protein 1	cytoplasm	70854	263	5	5	ALYDTFSAFGNILSCK	903.94	2	1805.87	1805.87	92
									GFGFVCFSSPEEATK	831.89	2	1661.76	1661.74	65
									GFGFVSFER	523.26	2	1044.51	1044.5	47
									SKVDEAVAVLQAHQAK	565.32	3	1692.94	1692.92	57
									SLGYAYVNFQQPADAER	964.97	2	1927.93	1927.91	94
Conventional	79	IPI00009904	Protein disulfide-isomerase A4 precursor	endoplasmic reticulum;endoplasmic reticulum lumen;	73229	262	6	6	FDVSGYPTIK	563.8	2	1125.58	1125.57	40
									IDATSASVLASR	595.83	2	1189.64	1189.63	94
									RFDVSGYPTLK	641.85	2	1281.68	1281.67	45
									TFDSIVMDPK	576.79	2	1151.57	1151.55	45
									VSQGQLVVMQPEK	721.89	2	1441.77	1441.76	95
									YGIVDYMIEQSGPPSK	892.44	2	1782.87	1782.85	65
Conventional	80	IPI00021263	14-3-3 protein zeta/delta	-	27899	259	5	5	DICNDVLSLLEK	709.86	2	1417.71	1417.71	83
									DSTLIMQLLR	595.34	2	1188.66	1188.65	63
									GIVDQSQQAYQEAFEISK	1021	2	2039.98	2039.98	104
									TAFDEAIAELDTLSEESYK	711.34	3	2130.99	2130.98	67
									YLAEVAAGDDKK	640.34	2	1278.66	1278.65	44
Conventional	81	IPI00163782	Splice Isoform 2 of Far upstream element binding protein 1	nucleus	68790	256	6	6	CQHAAEIITDLLR	770.41	2	1538.8	1538.79	84
									FAVGIVIGR	466.3	2	930.58	930.57	41
									IGGDAGTSLNSNDYGYGGQK	987.46	2	1972.9	1972.88	76
									LLDQIVEK	479.29	2	956.56	956.55	40
									SCMLTGTPESVQSAK	798.38	2	1594.75	1594.73	79
									VPDGMVGFIIGR	630.84	2	1259.67	1259.67	62
Conventional	82	IPI00646304	Peptidylprolyl isomerase B	endoplasmic reticulum;endoplasmic reticulum lumen;	23785	256	6	6	DFMIQGGDFTR	643.8	2	1285.59	1285.58	36
									DKPLKDVIIADCGK	786.43	2	1570.85	1570.84	75
									DTNGSQFFITTVK	729.38	2	1456.74	1456.72	84
									IEVEKPFAIAKE	687.39	2	1372.77	1372.76	38
									TVDNFVALATGEK	682.87	2	1363.72	1363.7	55
									VIKDFMIQGGDFTR	813.93	2	1625.84	1625.82	77
Conventional	83	IPI00023785	Probable RNA-dependent helicase p72	nucleus	72953	256	6	6	DWVLNEFR	539.78	2	1077.54	1077.52	39
									ELAQQVQQVADDYGK	846.43	2	1690.84	1690.82	81
									GDGPICLVLAPTR	684.88	2	1367.74	1367.72	44
									GTAYTFFTPGNLK	708.86	2	1415.71	1415.71	52
									LIQLMEEIMAEK	724.39	2	1446.76	1446.75	61
									VLEEANQAINPK	663.36	2	1324.71	1324.7	57
Conventional	84	IPI00479786	KHSRP protein	nucleus;intracellular;	73355	255	6	6	AINQQTGAFVEISR	767.42	2	1532.82	1532.79	68
									HSVGVVIGR	462.28	2	922.54	922.53	37
									IGGDAATTVNNSTPDFGFGGQK	1077.52	2	2153.03	2153	100
									KLASQGDSISSQLGPIHPPPR	729.07	3	2184.19	2184.17	39
									TSMTEEYRVPDGMVGLIIGR	742.04	3	2223.1	2223.1	76
									VQISPDSGGLPER	677.86	2	1353.7	1353.69	59
Conventional	85	IPI00184330	DNA replication licensing factor MCM2	chromatin;nucleus;	102516	255	6	6	AGIVTSLQAR	508.3	2	1014.59	1014.58	58
									ATEDGEEDEEMIESIENLEDLKGHSVR	769.35	4	3073.37	3073.37	61
									DTVDPVQDEMLAR	744.86	2	1487.71	1487.69	65
									FGAQQDTIEVPEKDLVDK	678.02	3	2031.04	2031.02	34
									VMLESFIDTQK	655.84	2	1309.67	1309.66	70
									YDPSLTFSENVDLTEPIISR	1148.58	2	2295.14	2295.13	84
Conventional	86	IPI00063234	PRKAR2A protein	membrane fraction;cytoplasm;plasma membrane;cAMP-dependent protein kinase complex;	43382	253	6	6	AASAYAVGDVK	526.28	2	1050.55	1050.53	90
									APASVLPAATPR	575.84	2	1149.66	1149.65	52
									CLVMDVQAFER	684.34	2	1366.66	1366.64	43
									GSFGELALMYNTPR	778.39	2	1554.76	1554.75	40
									NISHYEEQLVK	680.34	2	1358.67	1358.68	46
									NLDQEQLSQVLDAMFER	1018.5	2	2034.98	2034.97	102
Conventional	87	IPI00221354	Splice Isoform Short of RNA-binding protein FUS	intracellular;nucleus;cellular component unknown;	53551	252	5	5	CPNPTCENMNFSWR	906.88	2	1811.74	1811.72	75
									GEATVSFDDPPSAK	710.84	2	1419.67	1419.65	62
									HDSEQDNSDNNTIFVQGLGENVTIESVADYFK	1195.88	3	3584.62	3584.62	110
									LKGEATVSFDDPPSAK	554.62	3	1660.85	1660.83	41
									TGQPMINLYTDR	704.86	2	1407.7	1407.68	52
Conventional	88	IPI00291165	Hypothetical protein PNPT1	mitochondrion	86524	251	5	5	EMSSSTLNLVVAGAPK	802.43	2	1602.85	1602.83	77
									FPEADPYEIIESFNVVAK	1034.53	2	2067.04	2067.02	69
									GQTQVLCTVTFDSLESGIK	1042.03	2	2082.05	2082.03	80
									LLTDILGIEDYNGDMDFK	1036.5	2	2070.98	2070.98	69
									SDQVITAINGIK	629.86	2	1257.71	1257.69	49
Conventional	89	IPI00025491	Eukaryotic initiation factor 4A-I	-	46353	251	5	5	DFTVSAMHGDMDQK	791.34	2	1580.67	1580.66	67
									GIYAYGFEKPSAIQQR	914.48	2	1826.95	1826.93	88
									GYDVIAQAQSGTGK	697.86	2	1393.7	1393.68	59
									LQMEAPHIIVGTPGR	540.3	3	1617.89	1617.87	56
									VLITTDLLAR	557.85	2	1113.69	1113.68	69
Conventional	90	IPI00015920	Splice Isoform 1 of Mitochondrial dicarboxylate carrier	mitochondrion;membrane;integral to membrane;	31718	250	3	3	GALVTVGQLSCYDQAK	855.44	2	1708.87	1708.85	110
									TDGILALYSGLSASLCR	898.97	2	1795.92	1795.91	84
									VLLGSVSGLAGGFVGTPADLVNVR	1149.64	2	2297.27	2297.27	104
Conventional	91	IPI00304925	Heat shock 70 kDa protein 1	nucleus;cytoplasm;mitochondrion;endoplasmic reticulum;	70294	247	5	5	DAGVIAGLNVLR	599.35	2	1196.69	1196.69	39
									IINEPTAAAIAYGLDR	844.46	2	1686.9	1686.89	91
									NALESYAFNMK	644.31	2	1286.61	1286.6	58
									NQVALNPQNTVFDAK	829.94	2	1657.86	1657.84	85
									TTPSYVAFTDTER	744.36	2	1486.71	1486.69	74
Conventional	92	IPI00216592	Splice Isoform C1 of Heterogeneous nuclear ribonucleoproteins C1/C2	nucleus;spliceosome complex;	32393	247	3	4	MIAGQVLDINLAAEPK	841.97	2	1681.93	1681.91	85
									MIAGQVLDINLAAEPK	849.97	2	1697.92	1697.9	83	1Met(ox)
									SAAEMYGSSFDLDYDFQR	1051.44	2	2100.88	2100.87	95
									VFIGNLNTLVVK	658.91	2	1315.8	1315.79	50
Conventional	93	IPI00002459	Annexin VI isoform 2	-	75571	245	5	5	ALIEILATR	500.32	2	998.62	998.61	56
									DLEADIIGDTSGHFQK	873.43	2	1744.85	1744.83	83
									GSIHDFPGFDPNQDAEALYTAMK	842.05	3	2523.13	2523.14	76
									LILGLMMPPAHYDAK	557.3	3	1668.89	1668.87	39
									SLEDALSSDTSGHFR	811.39	2	1620.76	1620.74	81
Conventional	94	IPI00449049	Poly [ADP-ribose] polymerase 1	intracellular;nucleus;nuclear envelope;nucleolus;	113680	242	8	8	AEPVEVVAPR	533.8	2	1065.59	1065.58	33
									KPPLLNNADSVQAK	747.92	2	1493.83	1493.82	35
									LQLLEDDKENR	686.87	2	1371.72	1371.7	54
									NREELGFRPEYSASQLK	675.35	3	2023.03	2023.01	35
									SDAYYCTGDVTAWTK	869.38	2	1736.75	1736.74	54
									SLQELFLAHILSPWGAEVK	713.39	3	2137.16	2137.16	55
									TLGDFAAEYAK	593.3	2	1184.58	1184.57	38
									VVSEDFLQDVSASTK	812.92	2	1623.82	1623.8	94
Conventional	95	IPI00017617	Probable RNA-dependent helicase p68	nucleus	69618	241	7	7	ELAQQVQQVAAEYCR	896.94	2	1791.87	1791.86	87
									GDGPICLVLAPTR	684.88	2	1367.74	1367.72	44
									LLQLVEDR	493.29	2	984.57	984.56	51
									NFYQEHPDLAR	695.34	2	1388.66	1388.65	52
									QNFTEPTAIQAQGWPVALSGLDMVGVAQTGSGK	1120.24	3	3357.7	3357.67	74
									QVSDLISVLR	565.33	2	1128.65	1128.65	41
									TGTAYTFFTPNNIKQVSDLISVLR	895.82	3	2684.43	2684.42	42
Conventional	96	IPI00216587	40S ribosomal protein S8	intracellular;cytosolic small ribosomal subunit (sensu Eukaryota);ribonucleoprotein complex;	24344	241	4	4	IIDVVYNASNNELVR	859.97	2	1717.92	1717.9	107
									ISSLLEEQFQQGK	753.9	2	1505.79	1505.77	86
									LDVGNFSWGSECCTR	894.39	2	1786.76	1786.74	86
									LLACIASRPGQCGR	779.91	2	1557.8	1557.79	35
Conventional	97	IPI00025874	Dolichyl-diphosphooligosaccharide--protein glycosyltransferase 67 kDa subunit precursor	endoplasmic reticulum;oligosaccharyl transferase complex;membrane;integral to membrane;	68641	239	7	8	APDELHYTYLDTFGRPVIVAYK	856.78	3	2567.32	2567.31	51
									APDELHYTYLDTFGRPVIVAYK	642.84	4	2567.33	2567.31	38
									ATSFLLALEPELEAR	830.46	2	1658.9	1658.89	47
									FVDHVFDEQVIDSLTVK	664.34	3	1990.01	1990	33
									NLVEQHIQDIVVHYTFNK	733.06	3	2196.15	2196.13	68
									SEDLLDYGPFR	656.32	2	1310.62	1310.61	60
									THYIVGYNLPSYEYLYNLGDQYALK	999.84	3	2996.49	2996.46	41
									VTAEVVLAHLGGGSTSR	827.46	2	1652.9	1652.88	51
Conventional	98	IPI00025057	Splice Isoform 2 of Double-stranded RNA-specific adenosine deaminase	intracellular;nucleus;cytoplasm;	134317	238	6	6	DGSAFEDGLR	533.74	2	1065.47	1065.47	39
									FQYCVAVGAQTFPSVSAPSKK	758.06	3	2271.16	2271.14	47
									NTNSVPETAPAAIPETR	884.46	2	1766.9	1766.88	85
									SPVTTLLECMHK	472.58	3	1414.71	1414.69	40
									TAESQTPTPSATSFFSGK	922.45	2	1842.89	1842.86	64
									YLNTNPVGGLLEYAR	840.45	2	1678.88	1678.87	81
Conventional	99	IPI00004968	PRP19/PSO4 homolog	ubiquitin ligase complex;nucleus;	55603	237	3	4	KVTSVVFHPSQDLVFSASPDATIR	867.8	3	2600.37	2600.36	81
									KVTSVVFHPSQDLVFSASPDATIR	651.1	4	2600.39	2600.36	37
									TVPEELVKPEELSK	799.45	2	1596.88	1596.86	64
									VTDETSGCSLTCAQFHPDGLIFGTGTMDSQIK	1158.53	3	3472.55	3472.56	123
Conventional	100	IPI00183920	BA395L14.12	-	28499	236	4	4	IPVIENLGATLDQFDAIDFSDNEIR	935.8	3	2804.39	2804.39	59
									LTAELIEQAAQYTNAVR	946	2	1889.99	1889.98	85
									NAIANASTLAEVER	729.89	2	1457.77	1457.75	112
									VKLTAELIEQAAQYTNAVR	706.72	3	2117.15	2117.15	50
Conventional	101	IPI00008982	Splice Isoform Long of Delta 1-pyrroline-5-carboxylate synthetase	cytoplasm;mitochondrion;membrane;	87989	232	5	5	CEYPAACNALETLLIHR	677.66	3	2029.97	2029.97	39
									LASIVEQVSVLQNQGR	870.99	2	1739.97	1739.95	89
									LIDIFYPGDQQSVTFGTK	1015.02	2	2028.02	2028.02	67
									MIDLIIPR	485.79	2	969.57	969.57	51
									VGTFFSEVKPAGPTVEQQGEMAR	822.42	3	2464.24	2464.21	84
Conventional	102	IPI00031556	Splicing factor U2AF 65 kDa subunit	nucleus;spliceosome complex;	53809	231	4	5	LGGLTQAPGNPVLAVQINQDK	1067.1	2	2132.18	2132.16	69
									LGGLTQAPGNPVLAVQINQDK	711.73	3	2132.18	2132.16	42
									RPHDYQPLPGMSENPSVYVPGVVSTVVPDSAHK	890.7	4	3558.79	3558.76	65
									SIEIPRPVDGVEVPGCGK	955.01	2	1908	1907.98	41
									SVDETTQAMAFDGIIFQGQSLK	1193.59	2	2385.16	2385.15	97
Conventional	103	IPI00385055	Catenin, alpha 2	actin cytoskeleton	101155	231	3	3	LLEPLVTQVTTLVNTSNK	985.56	2	1969.11	1969.11	72
									TSVQTEDDQLIAGQSAR	909.96	2	1817.9	1817.88	117
									WDDSGNDIIVLAK	723.38	2	1444.74	1444.72	91
Conventional	104	IPI00296215	Tumor-associated calcium signal transducer 1 precursor	plasma membrane;integral to membrane;	35582	230	4	4	AKPEGALQNNDGLYDPDCDESGLFK	918.43	3	2752.26	2752.23	41
									KMDLTVNGEQLDLDPGQTLIYYVDEK	999.84	3	2996.49	2996.47	60
									QCQCTSVGAQNTVICSK	970.94	2	1939.87	1939.85	114
									TQNDVDIADVAYYFEK	945.94	2	1889.87	1889.87	84
Conventional	105	IPI00000846	Splice Isoform 1 of Chromodomain helicase-DNA-binding protein 4	chromatin;nucleus;	219393	229	6	6	FNAPGAQQFCFLLSTR	928.96	2	1855.91	1855.9	73
									GGGNQVSLLNVVMDLK	822.44	2	1642.87	1642.87	46
									GPFLVSAPLSTIINWER	950.52	2	1899.03	1899.03	62
									QPEYLDATGGTLHPYQMEGLNWLR	930.45	3	2788.33	2788.33	42
									SSAQLLEDWGMEDIDHVFSEEDYR	957.75	3	2870.23	2870.23	47
									YGMPPQDAFTTQWLVR	955.47	2	1908.92	1908.92	67
Conventional	106	IPI00012726	Splice Isoform 1 of Polyadenylate-binding protein 4	cytoplasm	71080	229	4	4	ALYDTFSAFGNILSCK	903.94	2	1805.87	1805.87	92
									GFGFVCFSSPEEATK	831.89	2	1661.76	1661.74	65
									NFGEEVDDESLKELFSQFGK	773.37	3	2317.07	2317.07	44
									SLGYAYVNFQQPADAER	964.97	2	1927.93	1927.91	94
Conventional	107	IPI00301936	ELAV-like protein 1	-	36240	228	4	4	DKVAGHSLGYGFVNYVTAK	676.02	3	2025.05	2025.03	69
									SEAEEAITSFNGHKPPGSSEPITVK	871.44	3	2611.31	2611.28	74
									TNLIVNYLPQNMTQDELR	1081.55	2	2161.09	2161.08	78
									VLVDQTTGLSR	594.84	2	1187.66	1187.65	76
Conventional	108	IPI00301271	Dolichyl-diphosphooligosaccharide--protein glycosyltransferase 63 kDa subunit precursor	endoplasmic reticulum;oligosaccharyl transferase complex;membrane;integral to membrane;	69355	225	4	4	ISTEVGITNVDLSTVDKDQSIAPK	844.12	3	2529.34	2529.32	59
									LQVTNVLSQPLTQATVK	920.54	2	1839.07	1839.05	103
									SIVEEIEDLVAR	686.87	2	1371.73	1371.72	55
									TSFTPVGDVFELNFMNVK	1023.01	2	2044	2044	74
Conventional	109	IPI00472724	Eukaryotic translation elongation factor 1 alpha-like 3	-	50495	222	6	6	DGNASGTTLLEALDCILPPTRPTDKPLR	1007.86	3	3020.55	3020.56	65
									EHALLAYTLGVK	657.88	2	1313.75	1313.73	51
									IGGIGTVPVGR	513.31	2	1024.61	1024.6	67
									KDGNASGTTLLEALDCILPPTRPTDKPLR	788.18	4	3148.67	3148.65	53
									SGDAAIVDMVPGKPMCVESFSDYPPLGR	999.14	3	2994.41	2994.39	40
									YYVTIIDAPGHR	702.87	2	1403.73	1403.72	53
Conventional	110	IPI00024933	60S ribosomal protein L12	intracellular;ribosome;cytosolic large ribosomal subunit (sensu Eukaryota);	17979	222	4	4	CTGGEVGATSALAPK	709.86	2	1417.7	1417.69	79
									EILGTAQSVGCNVDGR	838.42	2	1674.82	1674.8	99
									HPHDIIDDINSGAVECPAS	682.99	3	2045.93	2045.91	61
									IGPLGLSPK	441.28	2	880.55	880.54	53
Conventional	111	IPI00021700	Proliferating cell nuclear antigen	nucleus;DNA replication factor C complex;PCNA complex;	29029	222	4	4	AEDNADTLALVFEAPNQEK	1038	2	2073.99	2073.99	88
									DLSHIGDAVVISCAK	792.91	2	1583.81	1583.8	93
									LMDLDVEQLGIPEQEYSCVVK	1233.11	2	2464.21	2464.19	51
									LSQTSNVDKEEEAVTIEMNEPVQLTFALR	1097.89	3	3290.65	3290.63	60
Conventional	112	IPI00025796	NADH-ubiquinone oxidoreductase 30 kDa subunit, mitochondrial precursor	membrane fraction;mitochondrion;	30337	221	3	3	KFDLNSPWEAFPVYR	934.97	2	1867.93	1867.93	82
									TYTDELTPIESAVSVFK	950.5	2	1898.98	1898.95	94
									VVAEPVELAQEFR	743.9	2	1485.79	1485.78	94
Conventional	113	IPI00010796	Protein disulfide-isomerase precursor	extracellular region;endoplasmic reticulum;ER-Golgi intermediate compartment;cell surface;membrane;	57480	218	7	7	IKPHLMSQELPEDWDKQPVK	605.33	4	2417.27	2417.24	52
									ILEFFGLK	483.79	2	965.56	965.56	37
									NNFEGEVTKENLLDFIK	670.68	3	2009.03	2009.01	45
									QFLQAAEAIDDIPFGITSNSDVFSK	905.12	3	2712.33	2712.33	45
									VDATEESDLAQQYGVR	890.93	2	1779.85	1779.83	82
									YKPESEELTAER	726.36	2	1450.71	1450.69	49
									YQLDKDGVVLFK	712.9	2	1423.79	1423.77	50
Conventional	114	IPI00021428	Actin, alpha skeletal muscle	stress fiber;cytoskeleton;striated muscle thin filament;actin filament;	42366	216	3	5	IWHHTFYNELR	758.39	2	1514.76	1514.74	51
									SYELPDGQVITIGNER	895.95	2	1789.89	1789.88	78
									SYELPDGQVITIGNER	895.96	2	1789.91	1789.88	65
									SYELPDGQVITIGNER	895.96	2	1789.9	1789.88	63
									YPIEHGIITNWDDMEK	980.97	2	1959.93	1959.9	54
Conventional	115	IPI00216184	Splice Isoform 2 of Phosphatidylinositol-binding clathrin assembly protein	coated pit	68890	216	4	4	ATTLSNAVSSLASTGLSLTK	961.53	2	1921.05	1921.04	101
									FIQYLASR	499.28	2	996.55	996.54	50
									NTLFNLSNFLDK	713.38	2	1424.74	1424.73	57
									STNVIVDSGGFDELGGLLKPTVASQNQNLPVAK	1123.6	3	3367.77	3367.76	83
Conventional	116	IPI00015953	Nucleolar RNA helicase II	nucleus;nucleolus;	87816	215	4	4	DSEDNPQTLLFSATCPHWVFNVAK	926.11	3	2775.31	2775.3	87
									EGAFSNFPISEETIK	834.92	2	1667.82	1667.8	61
									GAVEALAAALAHISGATSVDQR	703.38	3	2107.11	2107.1	44
									WQLSVATEQPELEGPR	920.48	2	1838.94	1838.92	91
Conventional	117	IPI00419585	Peptidyl-prolyl cis-trans isomerase A	-	18098	213	5	6	FEDENFILK	577.8	2	1153.58	1153.57	46
									HTGPGILSMANAGPNTNGSQFFICTAK	931.12	3	2790.35	2790.32	87
									VKEGMNIVEAMER	753.38	2	1504.75	1504.74	74
									VNPTVFFDIAVDGEPLGR	973.52	2	1945.02	1944.99	52
									VNPTVFFDIAVDGEPLGR	649.34	3	1945	1944.99	33
									VSFELFADKVPK	460.6	3	1378.77	1378.75	45
Conventional	118	IPI00022462	Transferrin receptor protein 1	extracellular region;endosome;integral to plasma membrane;membrane;cytoplasmic membrane-bound vesicle;	85304	213	5	5	EAGSQKDENLALYVENQFR	737.69	3	2210.06	2210.06	43
									LAVDEEENADNNTK	781.36	2	1560.71	1560.69	47
									LVYLVENPGGYVAYSK	886.47	2	1770.93	1770.92	84
									SAFSNLFGGEPLSYTR	873.43	2	1744.84	1744.84	69
									SSGLPNIPVQTISR	734.92	2	1467.82	1467.8	62
Conventional	119	IPI00030907	Alpha-2 catenin	actin cytoskeleton	106014	213	3	3	LESIISGAALMADSSCTR	941.47	2	1880.92	1880.9	97
									LLEPLVTQVTTLVNTSNK	985.56	2	1969.11	1969.11	72
									WDDSGNDIIVLAK	723.38	2	1444.74	1444.72	91
Conventional	120	IPI00017510	Cytochrome c oxidase subunit 2	mitochondrion;mitochondrial electron transport chain;membrane;integral to membrane;	25719	212	3	4	IFEMGPVFTL	577.3	2	1152.59	1152.59	34
									ILYMTDEVNDPSLTIK	926.49	2	1850.96	1850.93	93
									ILYMTDEVNDPSLTIK	934.48	2	1866.95	1866.93	80	1Met(ox)
									MMITSQDVLHSWAVPTLGLK	1114.09	2	2226.16	2226.15	78
Conventional	121	IPI00219018	Glyceraldehyde-3-phosphate dehydrogenase, liver	cytoplasm	36070	211	5	5	GALQNIIPASTGAAK	706.41	2	1410.8	1410.78	44
									LVINGNPITIFQER	807.46	2	1612.9	1612.89	64
									VIHDNFGIVEGLMTTVHAITATQK	649.6	4	2594.36	2594.35	45
									VIISAPSADAPMFVMGVNHEK	738.38	3	2212.11	2212.1	39
									VPTANVSVVDLTCR	765.91	2	1529.8	1529.79	108
Conventional	122	IPI00011913	Heterogeneous nuclear ribonucleoprotein A0	nucleus;heterogeneous nuclear ribonucleoprotein complex;	30993	211	3	3	AVPKEDIYSGGGGGGSR	803.9	2	1605.79	1605.77	44
									GDVAEGDLIEHFSQFGTVEK	1089.53	2	2177.04	2177.03	86
									LFIGGLNVQTSESGLR	845.96	2	1689.91	1689.9	129
Conventional	123	IPI00007928	Pre-mRNA processing splicing factor 8	nucleus;spliceosome complex;	274738	209	7	7	DNPNLLFNMCGFECR	943.9	2	1885.79	1885.79	56
									EELGLIEQAYDNPHEALSR	728.7	3	2183.07	2183.05	84
									FTLWWSPTINR	710.88	2	1419.74	1419.73	34
									IMADNPSWDGEK	681.81	2	1361.61	1361.59	52
									TAEEVAALIR	536.81	2	1071.61	1071.59	52
									TEDPDLPAFYFDPLINPISHR	819.75	3	2456.22	2456.2	37
									YWIDIQLR	553.8	2	1105.59	1105.59	39
Conventional	124	IPI00023048	Elongation factor 1-delta	eukaryotic translation elongation factor 1 complex	31086	208	5	5	IASLEVENQSLR	679.87	2	1357.73	1357.72	99
									LNVLEK	358.23	2	714.44	714.43	38
									SIQLDGLVWGASK	687.38	2	1372.74	1372.74	68
									SLAGSSGPGASSGTSGDHGELVVR	729.03	3	2184.06	2184.04	42
									SSILLDVKPWDDETDMAQLEACVR	931.12	3	2790.34	2790.32	54
Conventional	125	IPI00644712	ATP-dependent DNA helicase II, 70 kDa subunit	membrane fraction;nucleus;transcription factor complex;DNA-dependent protein kinase complex;	69953	207	5	6	DSLIFLVDASK	604.33	2	1206.65	1206.65	34
									DTGIFLDLMHLK	701.88	2	1401.75	1401.73	48
									DTGIFLDLMHLK	468.26	3	1401.75	1401.73	40
									FDDPGLMLMGFKPLVLLKK	721.41	3	2161.21	2161.2	40
									IMLFTNEDNPHGNDSAK	951.94	2	1901.87	1901.86	53
									NIYVLQELDNPGAK	787.42	2	1572.82	1572.81	96
Conventional	126	IPI00013214	DNA replication licensing factor MCM3	nucleus;alpha DNA polymerase:primase complex;	91551	204	6	6	IIKPVLTQESATYIAEEYSR	771.09	3	2310.24	2310.21	44
									LIVNVNDLR	528.32	2	1054.63	1054.61	61
									LLNNAFEELVAFQR	832.45	2	1662.88	1662.87	83
									SVDVILDDDLVDK	723.38	2	1444.75	1444.73	42
									TLTSCFLSCVVCVEGIVTK	1087.04	2	2172.07	2172.06	53
									VALLDVFR	466.78	2	931.55	931.55	37
Conventional	127	IPI00009771	Lamin B2	nucleus;nuclear lamina;intermediate filament;viral nucleocapsid;	70020	202	5	5	EGELTVAQGR	530.28	2	1058.54	1058.54	45
									GLESDVAELR	544.79	2	1087.56	1087.55	88
									GQSSWGTGESFR	649.79	2	1297.57	1297.57	40
									LQIEIGK	400.75	2	799.49	799.48	33
									TVLVNADGEEVAMR	752.38	2	1502.75	1502.74	104
Conventional	128	IPI00075248	Calmodulin	cytoplasm;plasma membrane;	16696	200	3	4	EADIDGDGQVNYEEFVQMMTAK	1245.56	2	2489.1	2489.07	87
									EAFSLFDKDGDGTITTK	922.96	2	1843.9	1843.88	51
									VFDKDGNGYISAAELR	877.95	2	1753.88	1753.86	89
									VFDKDGNGYISAAELR	585.63	3	1753.88	1753.86	42
Conventional	129	IPI00027438	Flotillin-1	caveola;membrane;integral to membrane;flotillin complex;	47554	195	5	5	DIHDDQDYLHSLGK	552.6	3	1654.78	1654.76	52
									SPPVMVAGGR	485.76	2	969.52	969.51	53
									SQLIMQAEAEAASVR	802.42	2	1602.82	1602.8	86
									VFVLPCIQQIQR	750.92	2	1499.83	1499.83	47
									VSAQYLSEIEMAK	734.88	2	1467.75	1467.73	53
Conventional	130	IPI00328753	Splice Isoform 1 of Kinectin	endoplasmic reticulum;endoplasmic reticulum membrane;membrane;integral to membrane;	156464	193	6	6	EASSASQFEELEIVLK	890.46	2	1778.9	1778.89	43
									QNDQVSFASLVEELKK	612.32	3	1833.94	1833.95	37
									QQQVEAVELEAK	686.37	2	1370.72	1370.7	48
									SVLAETEGILQK	644.37	2	1286.72	1286.71	43
									TVEELLETGLIQVATK	582	3	1742.97	1742.97	62
									WLQDLQEENESLK	816.41	2	1630.8	1630.78	64
Conventional	131	IPI00026268	Guanine nucleotide-binding protein G	-	38151	193	5	5	ADQELMTYSHDNIICGITSVSFSK	906.1	3	2715.26	2715.25	33
									LIIWDSYTTNK	677.36	2	1352.71	1352.7	36
									LLLAGYDDFNCNVWDALK	1064.02	2	2126.02	2126.01	68
									VSCLGVTDDGMAVATGSWDSFLK	1208.57	2	2415.13	2415.11	78
									VSCLGVTDDGMAVATGSWDSFLK	806.05	3	2415.12	2415.11	69
Conventional	132	IPI00021338	Dihydrolipoyllysine-residue acetyltransferase component of pyruvate dehydrogenase complex, mitochon	mitochondrion;pyruvate dehydrogenase complex (sensu Eukaryota);pyruvate dehydrogenase complex;	66195	191	5	5	DVPIGAIICITVGKPEDIEAFK	795.76	3	2384.26	2384.27	48
									DVPLGTPLCIIVEK	777.44	2	1552.86	1552.85	49
									GVETIANDVVSLATK	758.92	2	1515.82	1515.81	75
									LQPHEFQGGTFTISNLGMFGIK	808.08	3	2421.22	2421.22	69
									YLEKPITMLL	610.85	2	1219.69	1219.69	33
Conventional	133	IPI00328840	Transcriptional coactivator; bZIP enhancing factor	nucleus;spliceosome complex;	27541	190	4	4	MDMSLDDIIK	590.79	2	1179.57	1179.55	45
									QLPDKWQHDLFDSGFGGGAGVETGGK	901.78	3	2702.31	2702.27	55
									QQLSAEELDAQLDAYNAR	1018	2	2033.98	2033.97	124
									SLGTADVHFER	616.31	2	1230.61	1230.6	36
Conventional	134	IPI00099730	Splicing coactivator subunit SRm300	-	300179	188	4	4	IPAASAAAMNLASAR	707.88	2	1413.74	1413.74	59
									MAPALSGANLTSPR	693.37	2	1384.73	1384.71	48
									SSTGPEPPAPTPLLAER	860.46	2	1718.9	1718.88	60
									TPQAPASANLVGPR	689.88	2	1377.75	1377.74	88
Conventional	135	IPI00419373	Splice Isoform 1 of Heterogeneous nuclear ribonucleoprotein A3	nucleus;ribonucleoprotein complex;	39799	188	4	4	GFAFVTFDDHDTVDK	857.4	2	1712.78	1712.77	67
									IFVGGIKEDTEEYNLR	941.99	2	1881.97	1881.95	84
									WGTLTDCVVMRDPQTK	953.97	2	1905.93	1905.91	48
									YGKIETIEVMEDR	791.9	2	1581.79	1581.77	55
Conventional	136	IPI00008455	Splice Isoform 2 of Myosin-6	unconventional myosin	147324	187	5	5	CGGIQYLQNAIESR	804.9	2	1607.79	1607.77	35
									IVEANPLLEAFGNAK	793.43	2	1584.85	1584.85	65
									SAQSLEYCAELLGLDQDDLR	1148.54	2	2295.07	2295.07	57
									SSEELLSALQK	602.83	2	1203.65	1203.63	80
									VVAGVLHLGNIDFEEAGSTSGGCNLK	882.12	3	2643.32	2643.3	56
Conventional	137	IPI00003925	Splice Isoform 1 of Pyruvate dehydrogenase E1 component beta subunit, mitochondrial precursor	mitochondrion	39536	187	3	3	EGVECEVINMR	668.31	2	1334.61	1334.6	45
									IMEGPAFNFLDAPAVR	874.45	2	1746.89	1746.88	86
									VFLLGEEVAQYDGAYK	901.46	2	1800.91	1800.89	101
Conventional	138	IPI00215884	Splicing factor, arginine/Serine-rich 1 (Splicing factor 2, alternate Splicing factor)	nucleus	27842	186	5	6	DGTGVVEFVR	539.79	2	1077.56	1077.55	42
									EAGDVCYADVYR	709.31	2	1416.61	1416.6	77
									GGPPFAFVEFEDPR	782.88	2	1563.74	1563.74	44
									GGPPFAFVEFEDPRDAEDAVYGR	847.73	3	2540.15	2540.16	52
									GGPPFAFVEFEDPRDAEDAVYGR	847.73	3	2540.16	2540.16	48
									VVVSGLPPSGSWQDLK	834.96	2	1667.91	1667.89	34
Conventional	139	IPI00294879	Ran GTPase-activating protein 1	soluble fraction;nuclear pore;cytoplasm;	63958	186	4	4	NRLENDGATALAEAFR	583.3	3	1746.88	1746.86	68
									QVEVINFGDCLVR	774.9	2	1547.79	1547.78	65
									SSVLIAQQTDTSDPEKVVSAFLK	821.77	3	2462.3	2462.29	68
									VINLNDNTFTEK	704.37	2	1406.72	1406.7	57
Conventional	140	IPI00163505	Splice Isoform 1 of RNA-binding region containing protein 2	nucleus;nucleoplasm;	59628	186	3	3	DLEEFFSTVGK	636.31	2	1270.61	1270.61	61
									IESIQLMMDSETGR	805.39	2	1608.76	1608.75	63
									TDASSASSFLDSDELER	915.41	2	1828.81	1828.8	111
Conventional	141	IPI00015602	Mitochondrial precursor proteins import receptor	mitochondrion;membrane;integral to membrane;outer membrane;	68096	185	5	5	CAEGYALYAQALTDQQQFGK	1131.54	2	2261.07	2261.04	68
									GSMYMQQQQPLLSTQDFNMAADIDPQNADVYHHR	988.2	4	3948.75	3948.76	75
									SYFSSFTDDIISQPMLK	989.99	2	1977.96	1977.94	55
									YGLKPPTL	444.77	2	887.52	887.51	36
									YMAEALLLR	540.3	2	1078.6	1078.58	50
Conventional	142	IPI00008964	Ras-related protein Rab-1B	intracellular;Golgi apparatus;membrane;	22328	185	3	4	FADDTYTESYISTIGVDFK	1086.51	2	2171.01	2170.99	79
									LLLIGDSGVGK	536.33	2	1070.65	1070.63	46
									NATNVEQAFMTMAAEIK	942.95	2	1883.89	1883.88	73	1Met(ox)
									NATNVEQAFMTMAAEIK	623.64	3	1867.89	1867.88	62
Conventional	143	IPI00015195	Cleavage stimulation factor, 77 kDa subunit	intracellular;nucleus;	83325	185	3	3	FLAFESNIGDLASILK	869.48	2	1736.94	1736.93	121
									FMDLYPCSASELK	780.86	2	1559.71	1559.7	38
									GCVNPMINIEQLWR	865.44	2	1728.86	1728.84	68
Conventional	144	IPI00376427	Neural cell adhesion molecule 2 precursor	plasma membrane;integral to membrane;	93673	184	3	3	ASGSPEPAISWFR	702.85	2	1403.69	1403.68	46
									LTIYNANIEDAGIYR	863.45	2	1724.89	1724.87	114
									MILEIAPTSDNDFGR	839.92	2	1677.82	1677.8	76
Conventional	145	IPI00000816	14-3-3 protein epsilon	-	29326	184	3	3	AAFDDAIAELDTLSEESYK	1044.49	2	2086.97	2086.96	125
									DSTLIMQLLR	595.34	2	1188.66	1188.65	63
									LICCDILDVLDKHLIPAANTGESK	899.14	3	2694.4	2694.37	41
Conventional	146	IPI00024993	Enoyl-CoA hydratase, mitochondrial precursor	mitochondrion	31823	183	3	3	ALNALCDGLIDELNQALK	986.01	2	1970.01	1970.01	90
									AQFAQPEILIGTIPGAGGTQR	1063.08	2	2124.14	2124.13	71
									ICPVETLVEEAIQCAEK	994.99	2	1987.96	1987.96	72
Conventional	147	IPI00005705	Splice Isoform Gamma-1 of Serine/threonine protein phosphatase PP1-gamma catalytic subunit	-	37701	182	4	4	AHQVVEDGYEFFAK	820.4	2	1638.79	1638.77	51
									EIFLSQPILLELEAPLK	977.07	2	1952.13	1952.12	69
									IFCCHGGLSPDLQSMEQIR	750.02	3	2247.04	2247.02	49
									TFTDCFNCLPIAAIVDEK	1057.51	2	2113	2112.99	77
Conventional	148	IPI00329791	Prp5-like DEAD-box protein	nucleus	117902	181	3	3	GYAYTFITEDQAR	767.87	2	1533.73	1533.71	98
									NLGIESQVDVMQQATNAILR	1100.58	2	2199.14	2199.13	99
									TIAFLLPMFR	604.85	2	1207.68	1207.68	36
Conventional	149	IPI00023748	Nascent polypeptide-associated complex alpha subunit	nucleus;cytoplasm;nascent polypeptide-associated complex;	23370	181	2	2	IEDLSQQAQLAAAEK	807.93	2	1613.84	1613.83	114
									SPASDTYIVFGEAK	742.88	2	1483.74	1483.72	94
Conventional	150	IPI00001639	Importin beta-1 subunit	nucleus;nuclear pore;cytoplasm;	98420	180	3	3	AAVENLPTFLVELSR	829.96	2	1657.9	1657.9	65
									LAATNALLNSLEFTK	803.45	2	1604.88	1604.88	114
									WLAIDANAR	515.28	2	1028.55	1028.54	48
Conventional	151	IPI00216085	Cytochrome c oxidase polypeptide VIb	mitochondrion	10283	179	4	4	GGDISVCEWYQR	735.33	2	1468.65	1468.64	49
									NCWQNYLDFHR	776.85	2	1551.69	1551.67	54
									VYQSLCPTSWVTDWDEQR	1135.51	2	2269.01	2269.01	97
									VYQSLCPTSWVTDWDEQRAEGTFPGK	1019.81	3	3056.4	3056.4	45
Conventional	152	IPI00011268	RNA binding protein	nucleus;heterogeneous nuclear ribonucleoprotein complex;	32588	178	4	4	KSDVETIFSK	577.31	2	1152.61	1152.6	62
									SNIDALLSR	494.78	2	987.55	987.53	61
									VFIGNLNTALVK	644.89	2	1287.77	1287.76	62
									VLAGQTLDINMAGEPKPDRPK	750.74	3	2249.2	2249.18	68
Conventional	153	IPI00550041	Peroxisomal enoyl-coenzyme A hydratase-like protein	-	36078	178	3	3	EVDVGLAADVGTLQR	771.92	2	1541.82	1541.8	74
									VFPDKEVMLDAALALAAEISSK	773.42	3	2317.24	2317.22	58
									VIGNQSLVNELAFTAR	866.48	2	1730.95	1730.93	86
Conventional	154	IPI00301277	Heat shock 70 kDa protein 1L	-	70730	177	4	4	DAGVIAGLNVLR	599.35	2	1196.69	1196.69	39
									IINEPTAAAIAYGLDK	830.46	2	1658.9	1658.89	80
									NALESYAFNMK	644.31	2	1286.61	1286.6	58
									TTPSYVAFTDTER	744.36	2	1486.71	1486.69	74
Conventional	155	IPI00020984	Calnexin precursor	cytoplasm;endoplasmic reticulum;membrane;integral to membrane;	67982	176	4	5	APVPTGEVYFADSFDR	885.92	2	1769.82	1769.83	68
									GTLSGWILSK	531.31	2	1060.6	1060.59	58
									IVDDWANDGWGLK	744.87	2	1487.72	1487.7	70
									KIPNPDFFEDLEPFR	621.98	3	1862.93	1862.92	36
									KIPNPDFFEDLEPFR	621.98	3	1862.92	1862.92	33
Conventional	156	IPI00009368	Sideroflexin-1	mitochondrion;membrane;integral to membrane;	35750	173	4	4	NILLTNEQLESAR	750.91	2	1499.81	1499.79	74
									QGIVPPGLTENELWR	854.96	2	1707.9	1707.89	42
									SSMSVTSLEAELQAK	790.9	2	1579.78	1579.78	53
									YIYDSAFHPDTGEK	821.88	2	1641.75	1641.73	75
Conventional	157	IPI00029264	Cytochrome c1, heme protein, mitochondrial precursor	mitochondrion;mitochondrial electron transport chain;membrane;integral to membrane;	35709	172	5	5	AANNGALPPDLSYIVR	835.95	2	1669.89	1669.88	34
									GLLSSLDHTSIR	649.86	2	1297.71	1297.7	57
									HGGEDYVFSLLTGYCEPPTGVSLR	885.42	3	2653.25	2653.25	41
									HLVGVCYTEDEAK	760.86	2	1519.71	1519.7	98
									LFDYFPKPYPNSEAAR	638.99	3	1913.95	1913.93	43
Conventional	158	IPI00031691	60S ribosomal protein L9	integral to plasma membrane;integral to membrane;postsynaptic membrane;intracellular;ribosome;	21964	172	5	5	DELILEGNDIELVSNSAALIQQATTVK	962.18	3	2883.52	2883.51	34
									DFNHINVELSLLGK	533.63	3	1597.86	1597.85	45
									TICSHVQNMIK	665.84	2	1329.66	1329.65	55
									TICSHVQNMIKGVTLGFR	687.7	3	2060.07	2060.07	34
									TILSNQTVDIPENVDITLK	1057.07	2	2112.13	2112.13	98
Conventional	159	IPI00382470	Heat shock protein HSP 90-alpha 2	cytosol;cellular component unknown;	98622	172	4	4	HIYYITGETK	612.82	2	1223.63	1223.62	39
									NPDDITNEEYGEFYK	917.4	2	1832.79	1832.77	86
									SLTNDWEDHLAVK	764.38	2	1526.75	1526.74	60
									YIDQEELNK	576.29	2	1150.56	1150.55	59
Conventional	160	IPI00293533	Nuclear pore glycoprotein p62	nucleus;nuclear envelope;nuclear pore;cytoplasm;outer membrane;nucleocytoplasmic shuttling complex;	53408	172	4	4	ELEDLLSPLEELVK	813.95	2	1625.88	1625.88	51
									HFLQQATQVNAWDR	857.44	2	1712.86	1712.84	95
									LAENIDAQLKR	635.87	2	1269.72	1269.7	63
									RLDQELDFILSQQK	578.32	3	1731.92	1731.92	34
Conventional	161	IPI00166768	TUBA6 protein	microtubule;protein complex;	37309	171	3	3	TIGGGDDSFNTFFSETGAGK	1004.46	2	2006.9	2006.89	107
									TIQFVDWCPTGFK	799.89	2	1597.77	1597.76	44
									VGINYQPPTVVPGGDLAK	913.01	2	1824	1823.98	63
Conventional	162	IPI00256684	Splice Isoform B of Adapter-related protein complex 2 alpha 1 subunit	coated pit;AP-2 adaptor complex;clathrin coat of trans-Golgi network vesicle;mitochondrion;membrane;integral to membrane;outer membrane;	106387	170	4	4	EMGEAFAADIPR	653.82	2	1305.62	1305.6	53
									LLGFGSALLDNVDPNPENFVGAGIIQTK	967.18	3	2898.52	2898.51	71
									LVECLETVLNK	659.36	2	1316.71	1316.7	46
									VGGYILGEFGNLIAGDPR	924.49	2	1846.96	1846.96	71
Conventional	163	IPI00217143	SDHA protein	mitochondrion;respiratory chain complex II (sensu Eukaryota);	57283	170	4	4	AAFGLSEAGFNTACVTK	872.44	2	1742.86	1742.83	34
									AGLPCQDLEFVQFHPTGIYGAGCLITEGCR	1122.87	3	3365.58	3365.56	57
									GEGGILINSQGER	665.35	2	1328.68	1328.67	72
									LGANSLLDLVVFGR	737.42	2	1472.83	1472.84	64
Conventional	164	IPI00420108	Dihydrolipoyllysine-residue succinyltransferase component of 2- oxoglutarate dehydrogenase complex,	mitochondrion;oxoglutarate dehydrogenase complex;nucleus;cellular component unknown;	48952	168	2	2	ASAFALQEQPVVNAVIDDTTK	1109.08	2	2216.14	2216.13	94
									TPAFAESVTEGDVR	739.87	2	1477.72	1477.7	100
Conventional	165	IPI00028055	Transmembrane protein Tmp21 precursor	membrane fraction;microsome;ER-Golgi intermediate compartment;plasma membrane;integral to plasma membrane;zymogen granule membrane;	25131	166	3	3	IPDQLVILDMK	642.87	2	1283.72	1283.72	60
									ITDSAGHILYSK	652.85	2	1303.69	1303.68	89
									RLEDLSESIVNDFAYMK	1015.5	2	2028.99	2028.98	65
Conventional	166	IPI00412545	Hypothetical protein DKFZp781K1356	mitochondrion;mitochondrial inner membrane;	13611	165	2	3	KLEDQLQGGQLEEVILQAEHELNLAR	991.86	3	2972.56	2972.56	64
									KLEDQLQGGQLEEVILQAEHELNLAR	744.15	4	2972.56	2972.56	95
									LWEPLVEEPPADQWK	918.97	2	1835.92	1835.91	48
Conventional	167	IPI00397904	Nuclear pore complex protein Nup93	nucleus;nuclear pore;	94012	164	5	5	LESLSAATTFEPLEPVKDTDIQGFLK	950.5	3	2848.49	2848.47	54
									LVPLNQESVEER	706.88	2	1411.74	1411.73	35
									NLQEIQQAGER	643.33	2	1284.65	1284.64	60
									QMTDVLLTPATDALK	808.93	2	1615.86	1615.85	46
									SSLDNIEMAYAR	685.33	2	1368.65	1368.63	64
Conventional	168	IPI00334775	Heat shock protein HSP 90-beta	cytoplasm;cellular component unknown;	83526	164	4	4	HSQFIGYPITLYLEK	603.66	3	1807.96	1807.95	53
									NPDDITQEEYGEFYK	924.41	2	1846.81	1846.79	66
									SLTNDWEDHLAVK	764.38	2	1526.75	1526.74	60
									YIDQEELNK	576.29	2	1150.56	1150.55	59
Conventional	169	IPI00013981	Proto-oncogene tyrosine-protein kinase YES	-	62544	163	5	5	AANILVGENLVCK	700.89	2	1399.76	1399.75	55
									FQIINNTEGDWWEAR	939.93	2	1877.85	1877.87	43
									IADFGLAR	431.75	2	861.48	861.47	54
									LIEDNEYTAR	612.3	2	1222.59	1222.58	55
									MPCPQGCPESLHELMNLCWK	829.7	3	2486.08	2486.07	53
Conventional	170	IPI00007084	Mitochondrial aspartate-glutamate carrier protein	mitochondrion;mitochondrial inner membrane;integral to plasma membrane;membrane;	74656	163	3	3	FGLGSVAGAVGATAVYPIDLVK	1053.09	2	2104.16	2104.16	91
									IAPLEEGTLPFNLAEAQR	985.02	2	1968.04	1968.03	79
									VSALSVVR	415.76	2	829.51	829.5	37
Conventional	171	IPI00219729	Mitochondrial 2-oxoglutarate/malate carrier protein	mitochondrion;mitochondrial inner membrane;integral to plasma membrane;membrane;	34080	163	2	2	AVVVNAAQLASYSQSK	818.45	2	1634.88	1634.86	109
									LGIYTVLFER	605.85	2	1209.68	1209.68	76
Conventional	172	IPI00005719	Splice Isoform 1 of Ras-related protein Rab-1A	intracellular;cytoplasm;endoplasmic reticulum;membrane;	22891	162	3	3	FADDTYTESYISTIGVDFK	1086.51	2	2171.01	2170.99	79
									LLLIGDSGVGK	536.33	2	1070.65	1070.63	46
									NATNVEQSFMTMAAEIK	942.95	2	1883.89	1883.88	86
Conventional	173	IPI00419880	40S ribosomal protein S3a	intracellular;nucleus;cytosol;ribosome;cytosolic small ribosomal subunit (sensu Eukaryota);	30023	161	3	3	ACQSIYPLHDVFVR	852.94	2	1703.86	1703.85	67
									LIPDSIGKDIEK	664.38	2	1326.75	1326.74	43
									VFEVSLADLQNDEVAFR	976.49	2	1950.97	1950.97	98
Conventional	174	IPI00376503	Pyrroline-5-carboxylate reductase 1 isoform 2	-	33548	161	2	2	IMASSPDMDLATVSALR	889.45	2	1776.89	1776.87	121
									SLLINAVEASCIR	723.4	2	1444.78	1444.77	63
Conventional	175	IPI00220578	Guanine nucleotide-binding protein G(k), alpha subunit	-	40945	159	6	6	DGGVQACFSR	548.75	2	1095.49	1095.48	50
									EIYTHFTCATDTK	793.87	2	1585.73	1585.71	40
									ISQSNYIPTQQDVLR	881.47	2	1760.93	1760.91	65
									LKIDFGEAAR	373.88	3	1118.62	1118.61	35
									LLLLGAGESGK	529.32	2	1056.63	1056.62	34
									TTGIVETHFTFK	690.87	2	1379.72	1379.71	58
Conventional	176	IPI00028888	Splice Isoform 1 of Heterogeneous nuclear ribonucleoprotein D0	chromosome, telomeric region;nucleus;chromosome;cytoplasm;ribonucleoprotein complex;	38581	159	4	4	ESESVDKVMDQK	697.83	2	1393.65	1393.64	50
									EYFGGFGEVESIELPMDNK	1081	2	2159.98	2159.97	67
									FGEVVDCTLK	584.3	2	1166.58	1166.56	53
									MFIGGLSWDTTKK	742.39	2	1482.77	1482.75	58
Conventional	177	IPI00012341	Splice Isoform SRP40-1 of Splicing factor, arginine/serine-rich 5	nucleus	31359	159	3	3	LIVENLSSR	515.8	2	1029.58	1029.58	42
									LNEGVVEFASYGDLK	820.92	2	1639.83	1639.81	124
									VSWQDLKDFMR	475.57	3	1423.69	1423.69	43
Conventional	178	IPI00000877	150 kDa oxygen-regulated protein precursor	endoplasmic reticulum	111494	158	3	3	DAVVYPILVEFTR	761.42	2	1520.84	1520.82	38
									TVLSANADHMAQIEGLMDDVDFK	840.73	3	2519.17	2519.17	78
									VEFEELCADLFER	828.89	2	1655.76	1655.75	88
Conventional	179	IPI00009960	Splice Isoform 1 of Mitochondrial inner membrane protein	mitochondrion;mitochondrial inner membrane;membrane;integral to membrane;	84026	157	4	4	GIEQAVQSHAVAEEEAR	608.64	3	1822.9	1822.88	40
									LHNMIVDLDNVVK	755.42	2	1508.83	1508.8	69
									QTASVTLQAIAAQNAAVQAVNAHSNILK	944.86	3	2831.55	2831.53	51
									TSSAETPTIPLGSAVEAIK	936.51	2	1871.01	1870.99	63
Conventional	180	IPI00031812	Nuclease sensitive element binding protein 1	nucleus	35903	157	2	2	RPQYSNPPVQGEVMEGADNQGAGEQGRPVR	806.65	4	3222.56	3222.52	78
									SVGDGETVEFDVVEGEK	898.42	2	1794.83	1794.82	104
Conventional	181	IPI00020599	Calreticulin precursor	endoplasmic reticulum;endoplasmic reticulum lumen;cytosol;	48283	156	4	4	FYALSASFEPFSNK	804.39	2	1606.77	1606.77	85
									GQTLVVQFTVK	610.36	2	1218.71	1218.7	42
									IDNSQVESGSLEDDWDFLPPKK	840.41	3	2518.2	2518.19	49
									SGTIFDNFLITNDEAYAEEFGNETWGVTK	1090.17	3	3267.5	3267.49	50
Conventional	182	IPI00297579	Chromobox protein homolog 3	chromatin;nucleus;	20981	156	3	3	GFTDADNTWEPEENLDCPELIEAFLNSQK	1128.18	3	3381.51	3381.5	36
									KVEEAEPEEFVVEK	831.42	2	1660.84	1660.82	93
									WKDSDEADLVLAK	745.39	2	1488.76	1488.75	74
Conventional	183	IPI00333558	124 kDa protein	endoplasmic reticulum;Golgi apparatus;cytoskeleton;cellular component unknown;	124580	156	3	3	ADIVQQLLQQGASPNAATTSGYTPLHLSAR	1036.88	3	3107.61	3107.6	81
									ELGDDSLPAEGYMGFSLGAR	1042.98	2	2083.95	2083.95	56
									LVEMGPAGAQFLGPVIVEIPHFGSMR	918.15	3	2751.43	2751.42	64
Conventional	184	IPI00305258	Novel protein	-	37989	156	2	2	GVPVSEAECTAMGLR	788.88	2	1575.75	1575.74	102
									SPLFGQYFVLENPGTIK	955.51	2	1909.01	1909	80
Conventional	185	IPI00017339	Splicing factor 3B subunit 4	nucleus;spliceosome complex;	44414	155	2	2	NLDVGANIFIGNLDPEIDEK	1093.56	2	2185.11	2185.09	94
									NQDATVYVGGLDEK	754.87	2	1507.73	1507.72	86
Conventional	186	IPI00027500	Transforming protein RhoA	intracellular;cytoskeleton;membrane;	22096	155	2	2	IGAFGYMECSAK	667.31	2	1332.6	1332.58	67
									QVELALWDTAGQEDYDR	1004.98	2	2007.95	2007.92	109
Conventional	187	IPI00291467	ADP/ATP translocase 3	mitochondrion;mitochondrial inner membrane;mitochondrial inner membrane presequence translocase complex;membrane;integral to membrane;	32942	154	4	4	AAYFGVYDTAK	603.3	2	1204.59	1204.58	56
									DFLAGGIAAAISK	617.35	2	1232.68	1232.68	71
									LLLQVQHASK	568.85	2	1135.68	1135.67	49
									YFAGNLASGGAAGATSLCFVYPLDFAR	1398.67	2	2795.33	2795.34	53
Conventional	188	IPI00409671	RNA helicase-related protein	-	103197	154	4	4	DIPVLVATDVAAR	670.39	2	1338.77	1338.75	70
									KSEYTQPTPIQCQGVPVALSGR	806.09	3	2415.25	2415.22	56
									LNIGGGGLGYR	538.8	2	1075.59	1075.58	55
									NFYNEHEEITNLTPQQLIDLR	863.1	3	2586.28	2586.27	47
Conventional	189	IPI00016405	Hypothetical protein FLJ20455	-	27780	153	5	5	KLENSPLGEALR	663.88	2	1325.74	1325.73	36
									LENSPLGEALR	599.83	2	1197.65	1197.64	49
									NRESYEVSLTQK	727.38	2	1452.74	1452.72	37
									SVPLAATSMLITQGLISK	915.53	2	1829.04	1829.03	36
									VFAECNDESFWFR	853.87	2	1705.73	1705.72	87
Conventional	190	IPI00219483	Splice Isoform 2 of U1 small nuclear ribonucleoprotein 70 kDa	nucleus;spliceosome complex;	50644	153	4	4	EFEVYGPIKR	619.34	2	1236.66	1236.65	41
									GGGGGQDNGLEGLGNDSR	830.38	2	1658.74	1658.72	84
									GYAFIEYEHER	707.33	2	1412.65	1412.64	51
									MWDPHNDPNAQGDAFK	614.94	3	1841.79	1841.78	46
Conventional	191	IPI00220991	Splice Isoform 2 of Adapter-related protein complex 2 beta 1 subunit	coated pit;clathrin coat of trans-Golgi network vesicle;	106695	153	3	3	LQNNNVYTIAK	639.35	2	1276.69	1276.68	54
									LTNGIWILAELR	699.91	2	1397.8	1397.8	58
									NVEGQDMLYQSLK	762.88	2	1523.74	1523.73	85
Conventional	192	IPI00464972	Ribosomal protein L3	-	46376	152	3	3	ERLEQQVPVNQVFGQDEMIDVIGVTK	991.18	3	2970.51	2970.51	75
									LEQQVPVNQVFGQDEMIDVIGVTK	896.14	3	2685.39	2685.37	48
									TVFAEHISDECK	718.34	2	1434.66	1434.64	73
Conventional	193	IPI00074489	NDUFB10 protein	membrane fraction;mitochondrion;	20529	151	2	3	DYKVDQEIINIMQDR	940.47	2	1878.93	1878.91	94
									DYKVDQEIINIMQDR	627.32	3	1878.92	1878.91	36
									EVEQFTQVAK	589.81	2	1177.61	1177.6	62
Conventional	194	IPI00005511	PHD finger-like domain protein 5A	nucleus;spliceosome complex;snRNP U2;	13138	150	3	3	CVICDSYVRPCTLVR	633.32	3	1896.92	1896.9	35
									CVICGGPGVSDAYYCK	903.4	2	1804.78	1804.76	85
									ICDECNYGSYQGR	811.33	2	1620.65	1620.63	75
Conventional	195	IPI00172580	Nucleoporin 54kDa variant	nucleus;nuclear pore;nucleoplasm;cytoplasm;	55643	149	2	2	VLGGNQTLTVNVEGTK	815.45	2	1628.89	1628.87	74
									VQLDTIQGELNAPTQFK	951.51	2	1901.01	1900.99	97
Conventional	196	IPI00018349	DNA replication licensing factor MCM4	nucleus	97068	145	3	3	LGEINVIGEPFLNVNCEHIK	765.73	3	2294.18	2294.17	75
									NLNPEDIDQLITISGMVIR	1071.07	2	2140.12	2140.12	74
									TSVLAAANPIESQWNPK	913.49	2	1824.96	1824.94	45
Conventional	197	IPI00011274	JKTBP2	nucleus;heterogeneous nuclear ribonucleoprotein complex;	46580	145	3	3	FGEVVDCTIK	584.3	2	1166.58	1166.56	53
									MFIGGLSWDTSKK	735.38	2	1468.76	1468.74	71
									VFVGGLSPDTSEEQIK	853.44	2	1704.87	1704.86	69
Conventional	198	IPI00007673	Coiled-coil-helix-coiled-coil-helix domain containing protein 2	-	15731	145	2	2	AAPRPAPVAQPPAAAPPSAVGSSAAAPR	845.13	3	2532.38	2532.36	97
									QFLECAQNQGDIK	775.87	2	1549.72	1549.72	72
Conventional	199	IPI00017451	Splicing factor 3 subunit 1	nucleus;spliceosome complex;	88888	141	5	5	ASKPLPPAPAPDEYLVSPITGEK	793.1	3	2376.28	2376.26	39
									EVLDQVCYR	591.29	2	1180.57	1180.55	37
									FNFLNPNDPYHAYYR	644.31	3	1929.9	1929.88	41
									LNGQVLVFTLPLTDQVSVIK	1092.64	2	2183.26	2183.26	67
									QSDDEVYAPGLDIESSLK	983.48	2	1964.94	1964.92	44
Conventional	200	IPI00022970	Translocated promoter region	nucleus;nuclear pore;cytoplasm;	267530	141	4	4	LDELQASDVSVK	652.34	2	1302.67	1302.67	82
									LQEQVTDLR	551.3	2	1100.59	1100.58	46
									LSQELEYLTEDVKR	574.98	3	1721.9	1721.88	38
									SQEQILEILR	614.85	2	1227.69	1227.68	53
Conventional	201	IPI00013296	40S ribosomal protein S18	intracellular;cytosolic small ribosomal subunit (sensu Eukaryota);	17708	141	3	3	AGELTEDEVER	624.3	2	1246.58	1246.57	76
									VLNTNIDGR	501.28	2	1000.54	1000.53	55
									YSQVLANGLDNK	661.35	2	1320.68	1320.67	59
Conventional	202	IPI00410666	Splice Isoform 3 of LAP4 protein	membrane	178601	141	3	3	HDHAVSLLTAASPTIALLLER	557.82	4	2227.24	2227.23	43
									LLEVNQQSLLGLTHGEAVQLLR	811.13	3	2430.37	2430.36	88
									SLEELLLDANQLR	505.28	3	1512.83	1512.81	55
Conventional	203	IPI00221093	40S ribosomal protein S17	intracellular;ribosome;cytosolic small ribosomal subunit (sensu Eukaryota);	15466	141	2	2	DNYVPEVSALDQEIIEVDPDTK	1245.1	2	2488.18	2488.19	91
									LLDFGSLSNLQVTQPTVGMNFK	1205.15	2	2408.28	2408.24	75
Conventional	204	IPI00013877	Splice Isoform 1 of Heterogeneous nuclear ribonucleoprotein H3	nucleus;heterogeneous nuclear ribonucleoprotein complex;	36960	140	2	2	ATENDIANFFSPLNPIR	959.99	2	1917.96	1917.96	75
									ATGEADVEFVTHEDAVAAMSK	726.68	3	2177.02	2176.99	88
Conventional	205	IPI00009328	Probable ATP-dependent helicase DDX48	nucleus	47126	139	2	2	GIYAYGFEKPSAIQQR	914.48	2	1826.95	1826.93	88
									GLDVPQVSLIINYDLPNNR	1070.58	2	2139.14	2139.13	71
Conventional	206	IPI00022774	Transitional endoplasmic reticulum ATPase	nucleus;endoplasmic reticulum;microsome;cytosol;	89819	138	2	3	AIANECQANFISIK	789.91	2	1577.8	1577.79	83
									QAAPCVLFFDELDSIAK	962.48	2	1922.95	1922.94	39
									QAAPCVLFFDELDSIAK	641.99	3	1922.95	1922.94	67
Conventional	207	IPI00221106	Splicing factor 3B Subunit 2	nucleus;spliceosome complex;	100279	138	2	2	EQQAQVEKEDFSDMVAEHAAK	797.38	3	2389.11	2389.09	82
									VGEPVALSEEER	657.84	2	1313.66	1313.65	82
Conventional	208	IPI00025086	Cytochrome c oxidase polypeptide Va, mitochondrial precursor	mitochondrion;membrane;	16935	136	4	4	EIYPYVIQELRPTLNELGISTPEELGLDKV	1143.62	3	3427.83	3427.81	55
									IIDAALR	386.24	2	770.47	770.47	48
									WVTYFNKPDIDAWELR	1027.01	2	2052.01	2052.01	61
									WVTYFNKPDIDAWELRK	727.72	3	2180.13	2180.11	43
Conventional	209	IPI00009329	Utrophin	membrane fraction;cytoskeleton;plasma membrane;	396472	135	2	2	ETDQMLQVLQESLGELDK	1038.52	2	2075.02	2075.01	82
									QLDQCSAFVNEIETIESSLK	1156.06	2	2310.11	2310.1	80
Conventional	210	IPI00025815	TAR DNA-binding protein 43	nucleus	45053	134	3	3	FGGNPGGFGNQGGFGNSR	863.89	2	1725.77	1725.76	85
									FTEYETQVK	572.78	2	1143.56	1143.54	46
									GISVHISNAEPK	626.35	2	1250.68	1250.66	51
Conventional	211	IPI00003377	Splice Isoform 1 of Splicing factor, arginine/serine-rich 7	nucleus	27578	133	2	2	NPPGFAFVEFEDPR	811.39	2	1620.76	1620.76	70
									VYVGNLGTGAGK	568.32	2	1134.62	1134.6	86
Conventional	212	IPI00027230	Endoplasmin precursor	endoplasmic reticulum;endoplasmic reticulum lumen;endoplasmic reticulum membrane;microsome;cytosol;perinuclear region;	92696	132	3	3	DISTNYYASQK	645.31	2	1288.61	1288.59	51
									GVVDSDDLPLNVSR	743.39	2	1484.76	1484.75	94
									IYFMAGSSR	516.26	2	1030.5	1030.49	38
Conventional	213	IPI00170692	Vesicle-associated membrane protein-associated protein A	membrane;integral to membrane;	27528	132	3	3	FKGPFTDVVTTNLK	783.94	2	1565.86	1565.85	47
									GPFTDVVTTNLK	646.36	2	1290.7	1290.68	55
									HEQILVLDPPTDLK	809.46	2	1616.9	1616.88	80
Conventional	214	IPI00016342	Ras-related protein Rab-7	lysosome;late endosome;	23760	132	3	3	DPENFPFVVLGNK	738.38	2	1474.75	1474.75	42
									LVTMQIWDTAGQER	824.42	2	1646.83	1646.81	102
									TLDSWRDEFLIQASPR	645.34	3	1932.99	1932.97	38
Conventional	215	IPI00167111	Hypothetical protein DKFZp686L08245	-	112111	132	3	3	FNVEDGEIVQQVR	766.9	2	1531.78	1531.76	73
									HLLIGLPSGAILSLPK	543.67	3	1628	1628	43
									QIPLQSLDLEFGSGFQPR	1016.53	2	2031.05	2031.04	61
Conventional	216	IPI00010438	Synaptosomal-associated protein 23 isoform SNAP23A	plasma membrane;synaptosome;synapse;	23682	132	3	3	AHQITDESLESTR	743.87	2	1485.72	1485.71	40
									DMALNIGNEIDAQNPQIK	992.5	2	1982.99	1982.97	62
									ITNDAREDEMEENLTQVGSILGNLK	930.47	3	2788.38	2788.35	73
Conventional	217	IPI00026942	Splice Isoform 1 of SPFH domain protein 2 precursor	endoplasmic reticulum;cellular component unknown;membrane;	38044	131	3	3	DIPNMFMDSAGSVSK	799.87	2	1597.73	1597.71	86
									ISEIEDAAFLAR	667.86	2	1333.71	1333.69	44
									LSFGLEDEPLETATKEN	946.97	2	1891.92	1891.91	47
Conventional	218	IPI00008530	60S acidic ribosomal protein P0	intracellular;ribosome;cytosolic large ribosomal subunit (sensu Eukaryota);	34423	131	3	3	AGAIAPCEVTVPAQNTGLGPEK	1090.57	2	2179.12	2179.09	56
									GTIEILSDVQLIK	714.92	2	1427.83	1427.82	43
									VLALSVETDYTFPLAEK	948.51	2	1895	1894.99	77
Conventional	219	IPI00301503	Splice Isoform 1 of Arginine/serine-rich splicing factor 10	nucleus	33760	131	3	3	ANGMELDGR	481.73	2	961.44	961.43	52
									ANPDPNCCLGVFGLSLYTTER	1192.56	2	2383.11	2383.09	59
									YGPIADVSIVYDQQSR	905.96	2	1809.91	1809.89	70
Conventional		IPI00375511	Ribosomal pRotein L15; 60S Ribosomal pRotein L15	intracellular;ribosome;	24185	131	3	3	FFEVILIDPFHK	502.28	3	1503.81	1503.81	42
									RNPDTQWITKPVHK	573.99	3	1718.94	1718.92	36
									VLNSYWVGEDSTYK	830.9	2	1659.8	1659.78	87
Conventional	220	IPI00031801	Splice Isoform 1 of DNA-binding protein A	nucleus;cytoplasm;	40036	131	2	2	GAEAANVTGPDGVPVEGSR	891.94	2	1781.87	1781.85	53
									SVGDGETVEFDVVEGEK	898.42	2	1794.83	1794.82	104
Conventional	221	IPI00012011	Cofilin, non-muscle isoform	intracellular;nucleus;cytoplasm;cytoskeleton;	25543	131	2	2	EILVGDVGQTVDDPYATFVK	1083.55	2	2165.09	2165.09	84
									HELQANCYEEVKDR	597.62	3	1789.82	1789.81	72
Conventional	222	IPI00095891	Guanine nucleotide binding protein, alpha stimulating activity polypeptide 1 isoform c	extracellular region;cytoplasm;heterotrimeric G-protein complex;plasma membrane;	98328	130	4	4	LLLLGAGESGK	529.32	2	1056.63	1056.62	34
									QADYVPSDQDLLR	760.38	2	1518.75	1518.73	37
									SKIEDYFPEFAR	751.38	2	1500.74	1500.72	63
									SNEYQLIDCAQYFLDK	1003.97	2	2005.92	2005.91	66
Conventional	223	IPI00031517	DNA replication licensing factor MCM6	nucleus	93801	130	3	3	GVLLMLFGGVPK	615.87	2	1229.72	1229.72	54
									ISNLIVLHLR	393.26	3	1176.75	1176.73	51
									LFLDFLEEFQSSDGEIK	1008.99	2	2015.97	2015.97	61
Conventional	224	IPI00296337	Splice Isoform 1 of DNA-dependent protein kinase catalytic subunit	nucleus	473749	128	3	3	LSDFNDITNMLLLK	818.94	2	1635.86	1635.85	72
									MDPMNIWDDIITNR	867.41	2	1732.81	1732.79	35
									VEQLFQVMNGILAQDSACSQR	798.73	3	2393.16	2393.15	57
Conventional	225	IPI00019912	Peroxisomal multifunctional enzyme type 2	peroxisome	80092	127	3	3	SMMGGGLAEIPGLSINFAK	946.99	2	1891.97	1891.95	53
									VLHGEQYLELYKPLPR	652.37	3	1954.09	1954.07	51
									VVLVTGAGAGLGR	585.36	2	1168.71	1168.69	70
Conventional	226	IPI00300990	Splice Isoform 1 of Protein HT031	-	26380	127	2	2	ASMQQQQQLASAR	723.87	2	1445.72	1445.7	71
									EQLDNQLDAYMSK	777.87	2	1553.72	1553.7	83
Conventional	227	IPI00008529	60S acidic ribosomal protein P2	intracellular;ribosome;cytosolic large ribosomal subunit (sensu Eukaryota);	11658	127	2	2	ILDSVGIEADDDRLNK	886.96	2	1771.91	1771.9	85
									LASVPAGGAVAVSAAPGSAAPAAGSAPAAAEEK	1387.74	2	2773.46	2773.42	65
Conventional	228	IPI00180954	Cold-inducible RNA-binding protein	nucleus	18637	127	2	2	DSYDSYATHNE	651.26	2	1300.5	1300.48	43
									LFVGGLSFDTNEQSLEQVFSK	1173.09	2	2344.17	2344.16	104
Conventional	229	IPI00015911	Dihydrolipoyl dehydrogenase, mitochondrial precursor	cytoplasm;mitochondrion;	54686	126	4	4	IDVSIEAASGGK	573.8	2	1145.59	1145.59	40
									IPNIYAIGDVVAGPMLAHK	660.37	3	1978.09	1978.07	47
									SEEQLKEEGIEYK	791.39	2	1580.77	1580.76	55
									VLGAHILGPGAGEMVNEAALALEYGASCEDIAR	1118.89	3	3353.64	3353.64	48
Conventional	230	IPI00003918	60S ribosomal protein L4	intracellular;ribosome;cytosolic large ribosomal subunit (sensu Eukaryota);	47953	126	3	3	IEEVPELPLVVEDK	804.95	2	1607.88	1607.87	40
									SGQGAFGNMCR	592.76	2	1183.5	1183.49	55
									YAICSALAASALPALVMSK	969.02	2	1936.03	1936.02	66
Conventional	231	IPI00465294	Cell division cycle 5-like protein	nucleus;spliceosome complex;	92422	126	3	3	LGLLGLPAPK	489.83	2	977.64	977.63	41
									LVLPAPQISDAELQEVVK	975.05	2	1948.09	1948.09	57
									QLNDLWDQIEQAHLELR	707.7	3	2120.07	2120.07	56
Conventional	232	IPI00464952	Splicing factor arginine/serine-rich 11	nucleus	53624	126	2	2	ALIVVPYAEGVIPDEAK	892.5	2	1782.98	1782.98	83
									FHDPDSAVVAQHLTNTVFVDR	790.07	3	2367.19	2367.16	64
Conventional	233	IPI00008433	40S ribosomal protein S5	intracellular;cytosolic small ribosomal subunit (sensu Eukaryota);	22902	126	2	2	RVNQAIWLLCTGAR	829.46	2	1656.91	1656.89	60
									VNQAIWLLCTGAR	751.41	2	1500.8	1500.79	86
Conventional	234	IPI00219034	NADH-ubiquinone oxidoreductase 19 kDa subunit	mitochondrion	20417	125	3	3	CALDFFR	464.73	2	927.44	927.43	39
									HCAEPFTEYWTCIDYTGQQLFR	941.42	3	2821.24	2821.23	71
									PGIVELPTLEELKVDEVK	670.05	3	2007.13	2007.11	55
Conventional	235	IPI00013415	40S ribosomal protein S7	intracellular;nucleolus;ribosome;cytosolic small ribosomal subunit (sensu Eukaryota);	22113	125	2	3	AIIIFVPVPQLK	669.44	2	1336.86	1336.85	58
									TLTAVHDAILEDLVFPSEIVGK	1184.15	2	2366.28	2366.27	58
									TLTAVHDAILEDLVFPSEIVGK	789.76	3	2366.27	2366.27	46
Conventional	236	IPI00013174	Splice Isoform 1 of RNA-binding protein 14	mediator complex;nucleus;transcription factor complex;ribonucleoprotein complex;	69620	125	2	2	ASYVAPLTAQPATYR	804.93	2	1607.84	1607.83	56
									IFVGNVSAACTSQELR	876.45	2	1750.88	1750.87	96
Conventional	237	IPI00009841	Splice Isoform EWS of RNA-binding protein EWS	intracellular;nucleus;	68721	124	3	3	AAVEWFDGKDFQGSK	842.91	2	1683.81	1683.79	55
									AGDWQCPNPGCGNQNFAWR	1117.98	2	2233.95	2233.92	64
									GDATVSYEDPPTAK	725.85	2	1449.68	1449.66	40
Conventional	238	IPI00026167	NHP2-like protein 1	nucleus;spliceosome complex;nucleolus;	14262	124	2	2	LLDLVQQSCNYK	740.88	2	1479.75	1479.74	78
									QQIQSIQQSIER	729.39	2	1456.77	1456.76	72
Conventional	239	IPI00170436	Hypothetical protein FLJ31346	-	53425	124	2	2	NIDCYSTDFCVR	775.33	2	1548.65	1548.63	84
									TYLDWLEQPFPGAVPSLRPLLR	856.81	3	2567.4	2567.39	60
Conventional	240	IPI00024320	Putative RNA-binding protein 3	-	17160	124	2	2	GFGFITFTNPEHASVAMR	991.49	2	1980.96	1980.95	81
									LFVGGLNFNTDEQALEDHFSSFGPISEVVVVK	1165.59	3	3493.74	3493.74	62
Conventional	241	IPI00017964	Small nuclear ribonucleoprotein Sm D3	nucleus;ribonucleoprotein complex;	14021	123	3	3	LIEAEDNMNCQMSNITVTYR	801.37	3	2401.09	2401.07	36
									VAQLEQVYIR	609.85	2	1217.69	1217.68	54
									VLHEAEGHIVTCETNTGEVYR	805.39	3	2413.15	2413.13	84
Conventional	242	IPI00013146	Mitochondrial 28S ribosomal protein S22	mitochondrion;mitochondrial ribosome;ribonucleoprotein complex;	41425	123	2	2	LMTQAQLEEATR	695.86	2	1389.71	1389.69	77
									VPINDVLAEDKILEGTETTK	729.07	3	2184.18	2184.15	71
Conventional	243	IPI00103525	Paraspeckle protein 1 alpha isoform	-	58820	123	2	2	FAQPGTFEFEYASR	825.39	2	1648.77	1648.75	64
									NLSPVVSNELLEQAFSQFGPVEK	1266.66	2	2531.3	2531.29	80
Conventional	244	IPI00016610	Poly(rC)-binding protein 1	nucleus;cytoplasm;ribonucleoprotein complex;	37987	123	2	2	AITIAGVPQSVTECVK	836.96	2	1671.9	1671.89	56
									ESTGAQVQVAGDMLPNSTER	1045.51	2	2089	2088.97	86
Conventional	245	IPI00025239	NADH-ubiquinone oxidoreductase 49 kDa subunit, mitochondrial precursor	membrane fraction;mitochondrion;	52911	122	3	3	IKAPGFAHLAGLDK	360.21	4	1436.83	1436.81	34
									QWQPDVEWAQQFGGAVMYPSK	1226.58	2	2451.14	2451.13	68
									TQPYDVYDQVEFDVPVGSR	1107.53	2	2213.05	2213.03	69
Conventional	246	IPI00304692	Heterogeneous nuclear ribonucleoprotein G	nucleus;heterogeneous nuclear ribonucleoprotein complex;	42306	122	3	3	GFAFVTFESPADAK	743.87	2	1485.73	1485.71	77
									IVEVLLMK	472.8	2	943.59	943.58	35
									LFIGGLNTETNEK	718.38	2	1434.76	1434.74	57
Conventional	247	IPI00019345	Ras-related protein Rap-1A	intracellular;membrane;	21316	122	3	3	INVNEIFYDLVR	747.9	2	1493.8	1493.79	79
									QWCNCAFLESSAK	800.86	2	1599.7	1599.68	42
									SKINVNEIFYDLVR	570.65	3	1708.93	1708.91	44
Conventional	248	IPI00007067	Golgi-associated plant pathogenesis-related protein 1	extracellular region;membrane;	17191	122	2	2	ASASDGSSFVVAR	627.32	2	1252.62	1252.6	75
									EAQQYSEALASTR	727.36	2	1452.7	1452.68	70
Conventional	249	IPI00027107	Elongation factor Tu, mitochondrial precursor	intracellular;mitochondrion;	49852	122	2	2	FNLILR	388.25	2	774.48	774.48	46
									TIGTGLVTNTLAMTEEEK	954.49	2	1906.97	1906.96	98
Conventional	250	IPI00329301	NADH-ubiquinone oxidoreductase subunit B14.7	mitochondrion;membrane;integral to membrane;	14940	121	3	3	AYSTTSIASVAGLTAAAYR	937.5	2	1872.98	1872.96	52
									EKPDDPLNYFLGGCAGGLTLGAR	807.74	3	2420.19	2420.18	46
									VTLNPPGTFLEGVAK	771.93	2	1541.85	1541.85	68
Conventional	251	IPI00029625	Flotillin-2	plasma membrane;cell surface;integral to membrane;flotillin complex;	41830	121	2	2	QVLLAQAEAEK	600.34	2	1198.67	1198.66	46
									TAEAQLAYELQGAR	760.89	2	1519.77	1519.76	102
Conventional	252	IPI00465233	DJ1014D13.1 protein	-	71085	121	2	2	LAGFLDLTEQEFR	769.9	2	1537.78	1537.78	79
									VYEIQDIYENSWTK	894.44	2	1786.86	1786.84	61
Conventional	253	IPI00020510	Protein C10orf70	mitochondrion	12362	120	3	3	AMINLHIQK	534.31	2	1066.61	1066.6	43
									HNEETGDNVGPLIIK	818.43	2	1634.84	1634.83	84
									IVHAFDMEDLGDK	497.24	3	1488.71	1488.69	38
Conventional	254	IPI00216393	Splice Isoform Non-brain of Clathrin light chain A	coated pit;clathrin vesicle coat;	23704	120	2	2	AAEEAFVNDIDESSPGTEWER	1176.53	2	2351.04	2351.02	94
									LEALDANSR	494.76	2	987.51	987.5	50
Conventional	255	IPI00299000	Proliferation-associated 2G4, 38kDa	nucleus;ribonucleoprotein complex;	44127	119	4	4	HELLQPFNVLYEK	815.44	2	1628.87	1628.86	33
									ITSGPFEPDLYK	683.86	2	1365.7	1365.68	55
									SDQDYILK	491.25	2	980.49	980.48	48
									SLVEASSSGVSVLSLCEK	926.48	2	1850.95	1850.93	50
Conventional	256	IPI00220416	Ubiquinol-cytochrome c reductase complex 14 kDa protein	mitochondrion;mitochondrial electron transport chain;membrane;	13391	119	3	3	DDTIYEDEDVKEAIR	905.93	2	1809.85	1809.83	74
									EQWTKYEEENFYLEPYLK	1205.07	2	2408.12	2408.12	62
									YEEENFYLEPYLK	868.91	2	1735.8	1735.8	34
Conventional	257	IPI00334587	Splice Isoform 2 of Heterogeneous nuclear ribonucleoprotein A/B	nucleus	36059	119	3	3	FGEVVDCTIK	584.3	2	1166.58	1166.56	53
									GFGFILFK	464.77	2	927.53	927.52	40
									IFVGGLNPEATEEK	752.4	2	1502.78	1502.76	71
Conventional	258	IPI00465022	PREDICTED: KIAA0650 protein	chromosome	218195	119	2	2	ANLGVFSVFAPR	639.36	2	1276.7	1276.69	77
									SLFEASQQLLNEMK	819.42	2	1636.82	1636.81	70
Conventional	259	IPI00013896	Lung cancer oncogene 7	-	38378	119	2	2	IIVDELKQEVISTSSK	895.01	2	1788.01	1787.99	97
									VWQVTIGTR	530.31	2	1058.6	1058.59	45
Conventional	260	IPI00022228	Vigilin	nucleus;plasma membrane;	141979	118	5	5	AFHPFIAGPYNR	463.91	3	1388.72	1388.7	34
									ASVITQVFHVPLEER	575.65	3	1723.94	1723.93	36
									EALEALVPVTIEVEVPFDLHR	792.77	3	2375.28	2375.27	35
									VATLNSEEESDPPTYK	890.43	2	1778.85	1778.82	38
									VIFPAAEDKDQDLITIIGK	696.06	3	2085.15	2085.14	55
Conventional	261	IPI00021058	Sodium bicarbonate cotransporter2	membrane;integral to membrane;	115215	118	3	4	LFGGLILDIK	544.84	2	1087.67	1087.66	49
									MLQDDDDTVHLPFEGGSLLQIPVK	889.78	3	2666.33	2666.33	51
									SIATLMTDEIFHDVAYK	977.49	2	1952.97	1952.96	52
									SIATLMTDEIFHDVAYK	652	3	1952.98	1952.96	34
Conventional	262	IPI00015972	Cytochrome c oxidase polypeptide VIc precursor	mitochondrion;membrane;integral to membrane;	8776	118	3	3	KAYADFYR	517.26	2	1032.51	1032.5	51
									MAPEVLPKPR	569.33	2	1136.65	1136.64	58
									NYDVMKDFEEMR	788.85	2	1575.69	1575.67	56
Conventional	263	IPI00005613	Splicing factor U2AF 35 kDa subunit	nucleus;spliceosome complex;Cajal body;	28237	118	2	2	WFNGQPIHAELSPVTDFR	705.36	3	2113.06	2113.04	43
									YGEVEEMNVCDNLGDHLVGNVYVK	918.43	3	2752.26	2752.25	101
Conventional	264	IPI00220063	NADH-ubiquinone oxidoreductase 15 kDa subunit	membrane fraction;mitochondrion;	12606	117	2	2	EWIECAHGIGYTR	796.38	2	1590.74	1590.72	54
									IEYDDFVECLLR	786.37	2	1570.73	1570.73	89
Conventional	265	IPI00165230	Splice Isoform 1 of DAZ-associated protein 1	nucleus	43584	117	2	2	SQAPGQPGASQWGSR	757.37	2	1512.72	1512.71	68
									SYFSQYGEVVDCVIMK	962.95	2	1923.88	1923.87	67
Conventional	266	IPI00020194	Splice Isoform Short of TATA-binding protein associated factor 2N	intracellular;nucleus;transcription factor TFIID complex;	61749	116	3	3	GEATVSFDDPPSAK	710.84	2	1419.67	1419.65	62
									SGDWVCPNPSCGNMNFAR	1034.93	2	2067.85	2067.83	52
									TDADSESDNSDNNTIFVQGLGEGVSTDQVGEFFK	1208.21	3	3621.61	3621.59	46
Conventional	267	IPI00019146	Splice Isoform 1 of Coxsackievirus and adenovirus receptor precursor	plasma membrane;integral to plasma membrane;tight junction;	40575	116	2	2	MPTSWLAEMTSSVISVK	933.98	2	1865.94	1865.93	83
									TQYNQVPSEDFER	806.87	2	1611.73	1611.72	52
Conventional	268	IPI00021405	Splice Isoform A of Lamin A/C	nucleus;intermediate filament;	74380	115	3	3	MQQQLDEYQELLDIK	947.47	2	1892.92	1892.92	84
									SLETENAGLR	545.28	2	1088.56	1088.55	45
									TLEGELHDLR	591.81	2	1181.61	1181.6	37
Conventional	269	IPI00026625	Splice Isoform 1 of Nuclear pore complex protein Nup155	nucleus;nuclear pore;	156697	115	3	3	CITDTLQELVNQSK	824.92	2	1647.82	1647.81	85
									SSTAISSIAADGEFLHELEEK	745.37	3	2233.08	2233.07	38
									YMDLLWR	498.75	2	995.49	995.49	40
Conventional	270	IPI00028883	NADH-ubiquinone oxidoreductase ASHI subunit, mitochondrial precursor	membrane fraction;mitochondrion;endoplasmic reticulum;	21865	115	2	2	DPWYSWDQPGLR	760.36	2	1518.7	1518.69	71
									VEDYEPYPDDGMGYGDYPK	1105.46	2	2208.91	2208.88	62
Conventional	271	IPI00216153	40S ribosomal protein S15	intracellular;cytosolic small ribosomal subunit (sensu Eukaryota);	16898	114	2	2	DMIILPEMVGSMVGVYNGK	1027.01	2	2052.01	2052.01	96
									EAPPMEKPEVVK	677.37	2	1352.72	1352.7	42
Conventional	272	IPI00023542	Transmembrane emp24 protein transport domain containing 9	endoplasmic reticulum;ER-Golgi intermediate compartment;membrane;integral to membrane;	27374	114	2	2	CFIEEIPDETMVIGNYR	1043.48	2	2084.95	2084.95	104
									DKLSELQLR	551.32	2	1100.62	1100.62	34
Conventional	273	IPI00009104	RuvB-like 2	intracellular;nucleus;cytosol;TIP60 histone acetyltransferase complex;	51165	114	2	2	ALESDMAPVLIMATNR	866.45	2	1730.88	1730.87	53
									TTEMETIYDLGTK	751.37	2	1500.72	1500.7	83
Conventional	274	IPI00215911	DNA-(apurinic or apyrimidinic site) lyase	nucleus;endoplasmic reticulum;ribosome;perinuclear region;	35800	113	4	4	ALGSDHCPITLYLAL	822.44	2	1642.86	1642.84	36
									GLDWVKEEAPDILCLQETK	748.71	3	2243.12	2243.11	41
									LPAELQELPGLSHQYWSAPSDK	822.75	3	2465.21	2465.22	38
									QGFGELLQAVPLADSFR	924.49	2	1846.96	1846.96	66
Conventional	275	IPI00022143	Family with sequence similarity 62 (C2 domain containing), member A	membrane;integral to membrane;	123293	110	3	3	FEWELPLDEAQR	766.88	2	1531.74	1531.73	51
									FFLQDPQSQELDVQVK	960.99	2	1919.97	1919.96	65
									LLVPLVPDLQDVAQLR	597.03	3	1788.06	1788.05	37
Conventional	276	IPI00018350	DNA replication licensing factor MCM5	nucleus	83031	110	3	3	CPLDPYFIMPDK	748.36	2	1494.7	1494.69	38
									CSVLAAANSVFGR	676.34	2	1350.67	1350.67	74
									GSSAAGLTASVMR	604.32	2	1206.62	1206.6	38
Conventional	277	IPI00009865	Keratin, type I cytoskeletal 10	intermediate filament	59711	110	2	3	ADLEMQIESLTEELAYLKK	747.38	3	2239.13	2239.13	43	1Met(ox)
									ADLEMQIESLTEELAYLKK	747.39	3	2239.14	2239.13	39	1Met(ox)
									TIDDLKNQILNLTTDNANILLQIDNAR	1018.22	3	3051.63	3051.62	62
Conventional	278	IPI00032827	Pre-mRNA branch site protein p14	cytoplasm;nucleus;	14690	110	2	2	GTAYVVYEDIFDAK	795.89	2	1589.76	1589.76	61
									ITAEEMYDIFGK	708.84	2	1415.67	1415.66	75
Conventional	279	IPI00030179	60S ribosomal protein L7	intracellular;cytosolic large ribosomal subunit (sensu Eukaryota);large ribosomal subunit;	29264	109	4	4	IALTDNALIAR	585.85	2	1169.69	1169.68	67
									KAGNFYVPAEPK	660.86	2	1319.7	1319.69	38
									LAFVIR	359.74	2	717.46	717.45	35
									VLQLLR	371.26	2	740.5	740.49	36
Conventional	280	IPI00026964	Ubiquinol-cytochrome c reductase iron-sulfur subunit, mitochondrial precursor	mitochondrion;respiratory chain complex III (sensu Eukaryota);membrane;integral to membrane;	29918	109	3	3	EIEQEAAVELSQLR	807.93	2	1613.85	1613.83	77
									SGPFAPVLSATSR	645.35	2	1288.69	1288.68	42
									VPDFSEYR	506.75	2	1011.48	1011.47	38
Conventional	281	IPI00328748	ARMET protein precursor	cellular component unknown	27399	108	3	3	DVTFSPATIENELIK	838.94	2	1675.87	1675.87	33
									IINEVSKPLAHHIPVEK	642.04	3	1923.11	1923.09	44
									LCYYIGATDDAATK	781.37	2	1560.72	1560.71	75
Conventional	282	IPI00414922	40S ribosomal protein S12	intracellular;ribosome;cytosolic small ribosomal subunit (sensu Eukaryota);	14905	108	2	2	LGEWVGLCK	531.28	2	1060.55	1060.54	45
									LVEALCAEHQINLIK	875.99	2	1749.96	1749.94	89
Conventional	283	IPI00215777	Splice Isoform B of Phosphate carrier protein, mitochondrial precursor	mitochondrion;mitochondrial inner membrane;integral to plasma membrane;membrane;	40389	107	3	3	GIFNGFSVTLK	591.83	2	1181.65	1181.64	66
									IQTQPGYANTLR	681.37	2	1360.72	1360.71	42
									YYALCGFGGVLSCGLTHTAVVPLDLVK	970.84	3	2909.5	2909.48	46
Conventional	284	IPI00412579	60S ribosomal protein L10a	intracellular;ribosome;	24856	107	3	3	AVDIPHMDIEALK	484.6	3	1450.77	1450.75	39
									DTLYEAVR	483.75	2	965.49	965.48	44
									KYDAFLASESLIK	742.91	2	1483.81	1483.79	71
Conventional	285	IPI00333016	DNAJC11 protein	-	57447	107	2	2	GWGELEFGAGDLQGPLFGLK	1046.03	2	2090.05	2090.05	83
									WGIQSAMNTSIVR	731.89	2	1461.76	1461.74	48
Conventional	286	IPI00012066	Poly(rC)-binding Protein 2 isoform b	nucleus;cytoplasm;ribonucleoprotein complex;	38597	106	2	2	ESTGAQVQVAGDMLPNSTER	1045.51	2	2089	2088.97	86
									LVVPASQCGSLIGK	714.9	2	1427.8	1427.78	38
Conventional	287	IPI00002821	60S ribosomal protein L14	intracellular;ribosome;cytosolic large ribosomal subunit (sensu Eukaryota);	23258	105	3	3	CMQLTDFILK	634.82	2	1267.63	1267.63	56
									CMQLTDFILKFPHSAHQK	551.04	4	2200.12	2200.09	43
									LVAIVDVIDQNR	677.89	2	1353.77	1353.76	58
Conventional	288	IPI00007188	ADP/ATP translocase 2	mitochondrion;mitochondrial inner membrane;integral to plasma membrane;membrane;	32971	105	3	3	GTDIMYTGTLDCWR	844.88	2	1687.74	1687.73	48
									LLLQVQHASK	568.85	2	1135.68	1135.67	49
									YFAGNLASGGAAGATSLCFVYPLDFAR	1398.67	2	2795.33	2795.34	53
Conventional	289	IPI00013468	Mitotic checkpoint protein BUB3	kinetochore;nucleus;	37587	105	3	3	LNQPPEDGISSVK	692.37	2	1382.72	1382.7	38
									TPCNAGTFSQPEK	718.83	2	1435.65	1435.64	65
									VAVEYLDPSPEVQK	787.42	2	1572.82	1572.8	47
Conventional	290	IPI00470610	Pyrroline-5-carboxylate reductase 2	-	33958	105	2	2	RLAIQLGAQALLGAAK	532	3	1592.99	1592.97	60
									SLLINAVEASCIR	723.4	2	1444.78	1444.77	63
Conventional	291	IPI00328319	Chromatin assembly factor 1 subunit C	nucleus	47780	103	4	4	LMIWDTR	467.75	2	933.49	933.47	42
									TPSSDVLVFDYTK	736.38	2	1470.74	1470.72	69
									TVALWDLR	487.28	2	972.55	972.54	37
									YMPQNPCIIATK	718.37	2	1434.72	1434.7	35
Conventional	292	IPI00294380	Phosphoenolpyruvate carboxykinase, mitochondrial precursor	mitochondrion	71447	103	2	2	AIDTTQLFSLPK	667.38	2	1332.74	1332.73	57
									VLSGDLGQLPTGIR	713.41	2	1424.81	1424.8	68
Conventional	293	IPI00302850	Small nuclear ribonucleoprotein Sm D1	nucleus;ribonucleoprotein complex;	13273	103	2	2	NGTQVHGTITGVDVSMNTHLK	737.05	3	2208.12	2208.1	37
									NREPVQLETLSIR	777.94	2	1553.87	1553.85	86
Conventional	294	IPI00306516	Import inner membrane translocase subunit TIM44, mitochondrial precursor	mitochondrion;mitochondrial inner membrane presequence translocase complex;mitochondrial matrix;membrane;	51666	102	2	2	ILDIDNVDLAMGK	708.88	2	1415.75	1415.73	46
									TEMSEVLTEILR	710.87	2	1419.73	1419.73	84
Conventional	295	IPI00026519	Peptidyl-prolyl cis-trans isomerase, mitochondrial precursor	membrane fraction;mitochondrion;	22368	102	2	2	GSGDPSSSSSSGNPLVYLDVDANGKPLGR	945.12	3	2832.35	2832.35	70
									HVGPGVLSMANAGPNTNGSQFFICTIK	939.8	3	2816.37	2816.37	54
Conventional	296	IPI00329745	130 kDa leucine-rich protein	nucleus;cytoplasm;mitochondrion;	160023	100	3	3	AGDMENAENILTVMR	832.4	2	1662.78	1662.77	63
									SGGLGGSHALLLLR	450.94	3	1349.79	1349.78	46
									SVLELIPELNEKEEAYNSLMK	817.09	3	2448.24	2448.25	33
Conventional	297	IPI00031554	DEAD-box protein 50	nucleus	83084	100	2	2	EGAFSNFPISEETIK	834.92	2	1667.82	1667.8	61
									GAVDALAAALAHISGASSFEPR	704.37	3	2110.08	2110.08	61
Conventional	298	IPI00465248	Alpha enolase	phosphopyruvate hydratase complex;nucleus;cytoplasm;	47350	100	2	2	AAVPSGASTGIYEALELR	902.98	2	1803.95	1803.94	85
									YISPDQLADLYK	713.37	2	1424.72	1424.72	33
Conventional	299	IPI00413324	60S ribosomal protein L17	intracellular;large ribosomal subunit;	21480	99	3	3	SAEFLLHMLK	396.89	3	1187.65	1187.64	44
									YLKDVTLQK	554.33	2	1106.65	1106.63	47
									YSLDPENPTK	582.29	2	1162.56	1162.55	57
Conventional	300	IPI00020075	Hypothetical protein FLJ11342	-	34253	98	4	4	GKSPGIIFIPGYLSYMNGTK	715.05	3	2142.12	2142.12	57
									LLHGMKDDIVPWHTSMQVADR	613.07	4	2448.23	2448.2	34
									SPGIIFIPGYLSYMNGTK	979.51	2	1957.01	1957	37
									VLSTDVDVILR	615.36	2	1228.71	1228.7	34
Conventional	301	IPI00221089	40S ribosomal protein S13	intracellular;ribosome;cytosolic small ribosomal subunit (sensu Eukaryota);	17081	98	3	3	GLTPSQIGVILR	627.39	2	1252.76	1252.75	53
									KGLTPSQIGVILR	691.44	2	1380.86	1380.85	43
									SKGLAPDLPEDLYHLIK	637.02	3	1908.04	1908.04	35
Conventional	302	IPI00179529	Splice Isoform 1 of Sodium/potassium-transporting ATPase beta-1 chain	sodium:potassium-exchanging ATPase complex;membrane;integral to membrane;	35438	98	2	2	SYEAYVLNIVR	663.86	2	1325.7	1325.7	81
									VGNVEYFGLGNSPGFPLQYYPYYGK	943.79	3	2828.36	2828.35	43
Conventional	303	IPI00026219	Cleavage and polyadenylation specificity factor, 160 kDa subunit	nucleus;mRNA cleavage and polyadenylation specificity factor complex;	162036	98	2	2	DALLLSFK	453.77	2	905.53	905.52	33
									ISVLPAYLSYDAPWPVR	974.02	2	1946.03	1946.03	89
Conventional	304	IPI00186290	Elongation factor 2	-	96115	97	3	3	AYLPVNESFGFTADLR	900.45	2	1798.89	1798.89	70
									EGIPALDNFLDKL	722.89	2	1443.77	1443.76	33
									GPLMMYISK	520.27	2	1038.54	1038.52	38
Conventional	305	IPI00018206	Aspartate aminotransferase, mitochondrial precursor	mitochondrion	47844	97	3	3	ASAELALGENSEVLK	765.91	2	1529.81	1529.79	41
									ISVAGVTSSNVGYLAHAIHQVTK	784.76	3	2351.26	2351.26	54
									VGAFTMVCK	506.75	2	1011.48	1011.49	40
Conventional	306	IPI00029822	SMARCA4 isoform 2	nucleus;nucleoplasm;	188571	97	2	2	GLDPVEILQER	634.85	2	1267.68	1267.68	46
									IQELENLPGSLAGDLR	862.97	2	1723.92	1723.91	75
Conventional	307	IPI00215719	60S ribosomal protein L18	intracellular;ribosome;cytosolic large ribosomal subunit (sensu Eukaryota);	21604	96	2	2	TNSTFNQVVLK	625.85	2	1249.68	1249.67	47
									TNSTFNQVVLKR	703.9	2	1405.78	1405.77	74
Conventional	308	IPI00012772	60S ribosomal protein L8	intracellular;ribosome;	28221	96	2	2	ASGNYATVISHNPETK	844.92	2	1687.84	1687.82	73
									KVGLIAAR	414.28	2	826.55	826.54	42
Conventional	309	IPI00296053	Fumarate hydratase, mitochondrial precursor	cytoplasm;mitochondrion;tricarboxylic acid cycle enzyme complex;	54773	96	2	2	ETAIELGYLTAEQFDEWVKPK	823.08	3	2466.23	2466.23	36
									LMNESLMLVTALNPHIGYDK	753.73	3	2258.15	2258.14	77
Conventional	310	IPI00005792	Poly(A) binding Protein, nuclear 1	nucleus	32843	95	2	2	HLVPGAGGEAGEGAPGGAGDYGNGLESEELEPEELLLEPEPEPEPEEEPPRPR	1372.15	4	5484.56	5484.54	48
									TSLALDESLFR	626.34	2	1250.66	1250.65	69
Conventional	311	IPI00328340	Hypothetical protein DKFZp586B1920	-	54120	95	2	2	FQTIDLSPFLFTR	792.92	2	1583.83	1583.83	64
									YVYVWHCPQGPGLETPLVADTSGAYFR	1028.5	3	3082.47	3082.46	52
Conventional	312	IPI00555902	Ovarian carcinoma immunoreactive antigen-like protein	-	17285	95	2	2	HCLLTCEECK	675.29	2	1348.57	1348.56	41
									VALAGLLGFGLGK	608.38	2	1214.75	1214.74	73
Conventional	313	IPI00019733	mRNA-associated protein mrnp 41	nucleus;nuclear outer membrane;nuclear pore;cytoplasm;cytoskeleton;	41569	94	2	2	CWEVQDSGQTIPK	774.37	2	1546.73	1546.71	38
									GLIVYQLENQPSEFR	896.98	2	1791.94	1791.92	78
Conventional	314	IPI00025178	Breast carcinoma amplified sequence 2	nucleus;spliceosome complex;	26229	94	2	2	NDITAWQECVNNSMAQLEHQAVR	905.41	3	2713.22	2713.23	57
									TIVQLENEIYQIK	795.94	2	1589.87	1589.87	59
Conventional	315	IPI00016786	Splice Isoform 2 of Cell division control protein 42 homolog	intracellular;cytoplasm;plasma membrane;filopodium;	21587	94	2	2	NVFDEAILAALEPPEPK	618.33	3	1851.97	1851.96	60
									TPFLLVGTQIDLR	736.93	2	1471.84	1471.84	56
Conventional	316	IPI00020021	DEK protein	nucleus;signal recognition particle (sensu Eukaryota);	42933	94	2	2	LLASANLEEVTMK	709.89	2	1417.76	1417.75	79
									NVGQFSGFPFEK	678.83	2	1355.65	1355.65	40
Conventional	317	IPI00011107	Isocitrate dehydrogenase [NADP], mitochondrial precursor	mitochondrion	51333	93	3	3	GRPTSTNPIASIFAWTR	625.67	3	1874	1873.98	41
									LIDDMVAQVLK	622.85	2	1243.69	1243.68	50
									LNEHFLNTTDFLDTIK	641	3	1919.97	1919.96	53
Conventional	318	IPI00172460	Splice Isoform 3 of Adenylate kinase isoenzyme 2, mitochondrial	mitochondrion	22366	93	2	2	LAENFCVCHLATGDMLR	669.66	3	2005.95	2005.92	45
									LVSDEMVVELIEK	752.41	2	1502.8	1502.79	69
Conventional	319	IPI00063130	MBC3205	-	21469	93	2	2	GLGGEVPGSHQGPDPYR	861.92	2	1721.83	1721.81	38
									TTAAMWALQTVEK	725.38	2	1448.75	1448.73	76
Conventional	320	IPI00017448	40S ribosomal protein S21	intracellular;ribosome;cytosolic small ribosomal subunit (sensu Eukaryota);cellular component unknown;	9220	92	2	2	DHASIQMNVAEVDKVTGR	657.34	3	1968.99	1968.97	69
									RMGESDDSILR	639.81	2	1277.61	1277.6	45
Conventional	321	IPI00008380	Serine/threonine protein phosphatase 2A, catalytic subunit, alpha isoform	protein phosphatase type 2A complex;soluble fraction;nucleus;mitochondrion;cytosol;microtubule cytoskeleton;membrane;	36142	92	2	2	GAGYTFGQDISETFNHANGLTLVSR	885.76	3	2654.27	2654.27	57
									YSFLQFDPAPR	670.84	2	1339.67	1339.66	59
Conventional	322	IPI00221092	40S ribosomal protein S16	intracellular;ribosome;cytosolic small ribosomal subunit (sensu Eukaryota);	16418	91	2	3	GPLQSVQVFGR	594.34	2	1186.66	1186.65	57
									LLEPVLLLGK	547.87	2	1093.72	1093.71	35
									LLEPVLLLGK	547.86	2	1093.71	1093.71	34
Conventional	323	IPI00215743	Splice Isoform 3 of Ribosome-binding protein 1	endoplasmic reticulum;ribosome;membrane;integral to membrane;integral to endoplasmic reticulum membrane;	153023	91	2	2	DALNQATSQVESK	695.85	2	1389.69	1389.67	72
									SIEALLEAGQAR	629.35	2	1256.69	1256.67	44
Conventional	324	IPI00029764	Splicing factor 3A subunit 3	intracellular;nucleus;spliceosome complex;	59154	91	2	2	CLGIPNTAHFANVTQIEDAVSLWAK	919.14	3	2754.39	2754.38	59
									SLESLDTSLFAK	655.85	2	1309.68	1309.68	56
Conventional	325	IPI00169430	Spermatid perinuclear RNA-binding protein	-	74402	90	3	3	CLNALASLR	509.29	2	1016.56	1016.54	36
									GWPLELICEK	622.82	2	1243.63	1243.63	43
									YELISETGGSHDKR	796.4	2	1590.78	1590.76	62
Conventional	326	IPI00016513	Ras-related protein Rab-10	membrane	22755	89	2	2	AFLTLAEDILR	631.36	2	1260.71	1260.71	68
									LLLIGDSGVGK	536.33	2	1070.65	1070.63	46
Conventional	327	IPI00307547	Protein C9orf46	membrane;integral to membrane;	17190	88	3	3	GMITFESIEK	577.8	2	1153.58	1153.57	47
									MKGEAEDILETEK	746.87	2	1491.73	1491.71	50
									QLIMQSEMR	568.29	2	1134.56	1134.55	36
Conventional	328	IPI00026202	60S ribosomal protein L18a	intracellular;ribosome;cytosolic large ribosomal subunit (sensu Eukaryota);	21034	88	2	2	DLTTAGAVTQCYR	728.35	2	1454.69	1454.68	62
									IFAPNHVVAK	548.32	2	1094.63	1094.62	49
Conventional	329	IPI00220194	Solute carrier family 2, facilitated glucose transporter member 1	membrane fraction;membrane;integral to membrane;	54425	88	2	2	TFDEIASGFR	571.78	2	1141.55	1141.54	52
									VTILELFR	495.81	2	989.6	989.59	57
Conventional	330	IPI00000875	Elongation factor 1-gamma	intracellular;eukaryotic translation elongation factor 1 complex;	50298	87	2	2	ILGLLDAYLK	559.85	2	1117.68	1117.67	56
									KLDPGSEETQTLVR	786.92	2	1571.83	1571.82	51
Conventional	331	IPI00291328	NADH-ubiquinone oxidoreductase 24 kDa subunit, mitochondrial precursor	membrane fraction;mitochondrion;	27659	86	2	2	DIEEIIDELK	608.83	2	1215.64	1215.62	50
									NSDSILEAIQKK	673.38	2	1344.74	1344.72	64
Conventional	332	IPI00455599	Heat shock protein 90Bb	-	49377	86	2	2	HSQFLGYPITLYLEK	603.66	3	1807.96	1807.95	53
									YIDQEELNK	576.29	2	1150.56	1150.55	59
Conventional	333	IPI00300631	Scaffold attachment factor B	nucleus	103034	86	2	2	CYGFVTMSTAEEATK	847.88	2	1693.75	1693.73	61
									ILDILGETCK	581.32	2	1160.62	1160.61	46
Conventional	334	IPI00013891	Splice Isoform Long of Transformer-2 protein homolog	nucleus	32726	85	2	2	ANGMELDGR	481.73	2	961.44	961.43	52
									YGPLSGVNVVYDQR	783.91	2	1565.8	1565.78	61
Conventional	335	IPI00010204	Splicing factor, arginine/serine-rich 3	nucleus	19546	85	2	2	NPPGFAFVEFEDPR	811.39	2	1620.76	1620.76	70
									VYVGNLGNNGNKTELER	626.33	3	1875.97	1875.94	39
Conventional	336	IPI00329352	Nodal modulator 1 precursor	-	135237	85	2	2	EGYVLTAVEGTIGDFK	849.94	2	1697.87	1697.85	48
									FLLFSSLVTK	577.85	2	1153.68	1153.67	54
Conventional	337	IPI00291016	NADH-ubiquinone oxidoreductase flavoprotein 3 isoform a precursor	mitochondrion	51010	85	2	2	GGTQEPAPVPAEPFDNTTYK	1060.02	2	2118.02	2117.99	68
									LLATQTAAELSK	623.36	2	1244.7	1244.7	34
Conventional	338	IPI00008575	Splice Isoform 1 of KH domain containing, RNA binding, signal transduction associated protein 1	nucleus;membrane;	48311	85	2	2	KDDEENYLDLFSHK	584.95	3	1751.82	1751.8	52
									YLPELMAEKDSLDPSFTHAMQLLTAEIEK	1107.55	3	3319.64	3319.64	49
Conventional	339	IPI00008338	Splice Isoform Delexon-17 of Multidrug resistance-associated protein 1	membrane fraction;integral to plasma membrane;membrane;integral to membrane;	166146	83	3	3	AVYSNADIYLFDDPLSAVDAHVGK	860.76	3	2579.26	2579.25	50
									FKITIIPQDPVLFSGSLR	677.72	3	2030.14	2030.16	38
									SSLTLGLFR	497.29	2	992.57	992.57	42
Conventional	340	IPI00025344	NADH-ubiquinone oxidoreductase 13 kDa-A subunit, mitochondrial precursor	mitochondrion	14045	83	2	2	TGTCGYCGLQFR	710.32	2	1418.62	1418.61	73
									VYINLDKETK	611.84	2	1221.67	1221.66	34
Conventional	341	IPI00168894	Six-transmembrane epithelial antigen of prostate 2	early endosome;cytosol;plasma membrane;integral to membrane;trans-Golgi network transport vesicle;integral to Golgi membrane;vesicular fraction;	56300	83	2	2	QLNFIPIDLGSLSSAR	865.98	2	1729.95	1729.94	33
									QVYICSNNIQAR	733.37	2	1464.73	1464.71	69
Conventional	342	IPI00102885	Transmembrane protein	endoplasmic reticulum;oligosaccharyl transferase complex;membrane;integral to membrane;	81178	82	2	2	EGSPVLLNCLMYK	762.39	2	1522.76	1522.75	67
									ENDYYTPTGEFR	746.33	2	1490.64	1490.63	40
Conventional	343	IPI00017767	Microsomal glutathione S-transferase 2	membrane fraction;endoplasmic reticulum;microsome;membrane;integral to membrane;	16781	82	2	2	HLYFWGYSEAAK	736.36	2	1470.71	1470.69	42
									VTPPAVTGSPEFER	743.89	2	1485.76	1485.75	58
Conventional	344	IPI00221091	40S ribosomal protein S15a	intracellular;ribosome;cytosolic small ribosomal subunit (sensu Eukaryota);	18244	81	4	4	FDVQLK	375.21	2	748.42	748.41	36
									IVVNLTGR	436.27	2	870.53	870.53	42
									MNVLADALK	487.78	2	973.54	973.53	47
									WQNNLLPSR	564.31	2	1126.6	1126.59	35
Conventional	345	IPI00219156	60S ribosomal protein L30	intracellular;ribosome;	12816	81	2	2	TGVHHYSGNNIELGTACGK	1007.99	2	2013.96	2013.93	64
									VCTLAIIDPGDSDIIR	879.46	2	1756.91	1756.9	43
Conventional	346	IPI00012995	Hypothetical protein DKFZp686H1588	-	26253	81	2	2	LFLVQLQEK	559.34	2	1116.67	1116.65	55
									YIQQTKPLTLER	745.43	2	1488.84	1488.83	49
Conventional	347	IPI00021805	Microsomal glutathione S-transferase 1	mitochondrion;endoplasmic reticulum;microsome;membrane;	17644	81	2	2	KVFANPEDCVAFGK	791.4	2	1580.78	1580.77	38
									VFANPEDCVAFGK	727.35	2	1452.69	1452.67	64
Conventional	348	IPI00098902	Oxoglutarate	mitochondrion;oxoglutarate dehydrogenase complex (sensu Eukaryota);	117059	80	2	2	FGLEGCEVLIPALK	773.42	2	1544.83	1544.83	61
									LLDTAFDLDVFK	698.88	2	1395.74	1395.73	42
Conventional	349	IPI00019353	Multi-substrate lipid kinase variant	-	47548	80	2	2	GDFITIGSR	483.26	2	964.51	964.5	54
									IPIGFIPLGETSSLSHTLFAESGNK	872.46	3	2614.36	2614.36	48
Conventional	350	IPI00022418	Splice Isoform 1 of Fibronectin precursor	extracellular region;extracellular matrix (sensu Metazoa);ER-Golgi intermediate compartment;	266034	80	2	2	NTFAEVTGLSPGVTYYFK	997.5	2	1992.98	1992.98	53
									VTWAPPPSIDLTNFLVR	963.53	2	1925.04	1925.04	48
Conventional	351	IPI00022649	Splice Isoform 1 of Solute carrier family 12 member 2	membrane fraction;integral to plasma membrane;membrane;	132048	80	2	2	EGAQYLMQAAGLGR	732.87	2	1463.73	1463.72	63
									GPIVPLNVADQK	625.87	2	1249.72	1249.7	37
Conventional	352	IPI00006579	Cytochrome c oxidase subunit IV isoform 1, mitochondrial precursor	mitochondrion;membrane;	19621	79	2	2	DHPLPEVAHVK	621.34	2	1240.67	1240.66	67
									HYVYGPLPQSFDKEWVAK	722.04	3	2163.1	2163.08	34
Conventional	353	IPI00005966	13kDa differentiation-associated protein variant	mitochondrion;membrane;	17204	79	2	2	FNVTGTPEQYVPYSTTR	980.48	2	1958.95	1958.94	50
									VGTLVGEDKYGNK	690.37	2	1378.72	1378.71	47
Conventional	354	IPI00176854	PREDICTED: similar to 40S ribosomal protein S26	-	13356	78	2	3	LHYCVSCAIHSK	737.86	2	1473.7	1473.69	34
									LHYCVSCAIHSK	492.24	3	1473.7	1473.69	44
									NIVEAAAVR	471.78	2	941.54	941.53	41
Conventional	355	IPI00107122	Splice Isoform 1 of Nucleoporin p58/p45	nucleus;integral to membrane;outer membrane;	60974	78	2	2	ALKDENLPPVICQDVENLQK	775.07	3	2322.2	2322.19	43
									MFLGDAVDVFETR	750.37	2	1498.72	1498.71	57
Conventional	356	IPI00182933	Cytochrome b-5 isoform 2	mitochondrion;endoplasmic reticulum;microsome;membrane;integral to membrane;	11261	78	2	2	EQAGGDATENFEDVGHSTDAR	735.99	3	2204.94	2204.92	36
									FLEEHPGGEEVLR	756.38	2	1510.75	1510.74	63
Conventional	357	IPI00033022	Splice Isoform 1 of Dynamin-2	cytoplasm;microtubule;postsynaptic membrane;	98345	78	2	2	ALLQMVQQFGVDFEK	876.95	2	1751.89	1751.89	53
									TGLFTPDLAFEAIVK	811.45	2	1620.89	1620.88	44
Conventional	358	IPI00007144	60S ribosomal protein L26-like 1	intracellular;large ribosomal subunit;	17246	77	2	2	DDEVQVVR	480.25	2	958.48	958.47	57
									FNPFVTSDR	541.77	2	1081.53	1081.52	48
Conventional	359	IPI00217553	Mitochondrial ribosomal protein L41	intracellular;cellular component unknown;	15430	77	2	2	GIGFLTSGWR	547.29	2	1092.57	1092.57	62
									LKPYVSYLAPESEETPLTAAQLFSEAVAPAIEK	1188.29	3	3561.86	3561.85	40
Conventional	360	IPI00001541	Mitochondrial import inner membrane translocase subunit TIM9 A	mitochondrion;mitochondrial inner membrane presequence translocase complex;membrane;mitochondrial intermembrane space protein transporter complex;	10599	77	2	2	FQEYHIQQNEALAAK	597.3	3	1788.88	1788.88	58
									LTETCFLDCVK	693.33	2	1384.65	1384.64	43
Conventional	361	IPI00219217	L-lactate dehydrogenase B chain	cytoplasm	36769	76	2	2	LNLVQR	371.74	2	741.46	741.45	37
									SLADELALVDVLEDK	815.43	2	1628.84	1628.85	63
Conventional	362	IPI00072377	Splice Isoform 1 of SET protein	nucleus;endoplasmic reticulum;perinuclear region;	33469	75	2	2	IDFYFDENPYFENK	920.91	2	1839.8	1839.8	57
									VEVTEFEDIK	604.81	2	1207.61	1207.6	37
Conventional	363	IPI00006211	VAMP (Vesicle-associated membrane protein)-associated protein B and C	integral to plasma membrane;membrane;	27439	74	2	2	FMVQSMFAPTDTSDMEAVWK	1161.02	2	2320.03	2320.02	44
									GPFTDVVTTNLK	646.36	2	1290.7	1290.68	55
Conventional	364	IPI00066374	Smooth muscle and non-muscle myosin alkali light chain isoform 4	-	12987	74	2	2	HVLVTLGEK	498.3	2	994.59	994.58	43
									VLDFEHFLPMLQTVAK	630	3	1886.99	1887	51
Conventional	365	IPI00427739	Splice Isoform 1 of Leucine-rich repeat-containing protein 1	membrane	59946	74	2	2	LLHLPLSLTALK	440.29	3	1317.84	1317.84	38
									SLEELLLDANQLR	505.28	3	1512.83	1512.81	55
Conventional	366	IPI00303954	Similar to Outer membrane cytochrome b	mitochondrion;membrane;integral to membrane;outer membrane;	16798	73	2	2	NSLKELWLVIHGR	522.3	3	1563.89	1563.89	53
									QYYIGDIHPSDLKPESGSK	712.03	3	2133.06	2133.04	44
Conventional	367	IPI00030940	Superkiller viralicidic activity 2-like 2	-	118756	73	2	2	DVDFEGTDEPIFGK	784.87	2	1567.72	1567.7	42
									EYPFILDAFQR	699.86	2	1397.7	1397.7	51
Conventional	368	IPI00010418	Myosin Ic	unconventional myosin	118763	73	2	2	TSFLLNLR	482.29	2	962.57	962.55	45
									YLGLLENLR	545.82	2	1089.63	1089.62	48
Conventional	369	IPI00003968	NADH-ubiquinone oxidoreductase 39 kDa subunit, mitochondrial precursor	mitochondrion;mitochondrial matrix;	42654	72	3	3	FLNSFASMHR	403.87	3	1208.59	1208.58	36
									QPVYVVDVSK	567.32	2	1132.62	1132.61	38
									VFEISPFEPWITR	810.93	2	1619.84	1619.83	47
Conventional	370	IPI00013457	Splice Isoform 1 of Zinc finger protein 207	intracellular;nucleus;	51002	72	2	2	ETIDAVPNAIPGR	676.87	2	1351.72	1351.71	46
									TDIELEIYGMEGIPEKDMDER	828.38	3	2482.12	2482.12	52
Conventional	371	IPI00029561	NADH-ubiquinone oxidoreductase 42 kDa subunit, mitochondrial precursor	membrane fraction;mitochondrion;	41067	72	2	2	LLQYSDALEHLLTTGQGVVLER	819.12	3	2454.33	2454.31	53
									LQSWLYSSR	570.3	2	1138.59	1138.58	43
Conventional	372	IPI00045921	TOB3	-	65303	71	2	2	ITVLEALR	457.79	2	913.57	913.56	47
									LKEYEAAVEQLK	710.9	2	1419.78	1419.76	47
Conventional	373	IPI00021175	Cell division cycle 2-related protein kinase 7	nucleus	164738	71	2	2	LADFGLAR	431.75	2	861.48	861.47	54
									NSGPALTESLVQTLVK	828.96	2	1655.91	1655.91	40
Conventional	374	IPI00027285	Splice Isoform SM-B' of Small nuclear ribonucleoprotein associated proteins B and B'	nucleus;spliceosome complex;small nucleolar ribonucleoprotein complex;ribonucleoprotein complex;small nuclear ribonucleoprotein complex;	24765	71	2	2	GENLVSMTVEGPPPKDTGIAR	723.38	3	2167.12	2167.09	39
									HMNLILCDCDEFRK	617.62	3	1849.85	1849.83	54
Conventional	375	IPI00007682	Vacuolar ATP synthase catalytic subunit A, ubiquitous isoform	integral to plasma membrane;proton-transporting two-sector ATPase complex;	68660	69	2	2	ALDEYYDKHFTEFVPLR	715.03	3	2142.07	2142.04	33
									EILQEEEDLAEIVQLVGK	1028.05	2	2054.09	2054.08	56
Conventional	376	IPI00029012	Eukaryotic translation initiation factor 3 subunit 10	eukaryotic translation initiation factor 3 complex	166867	69	2	2	AFKDIDIEDLEELDPDFIMAK	823.08	3	2466.21	2466.19	44
									LLDMDGIIVEK	623.35	2	1244.68	1244.67	45
Conventional	377	IPI00007060	Peptide deformylase, mitochondrial precursor	mitochondrion	27452	69	2	2	LVTFPEGCESVAGFLACVPR	737.03	3	2208.07	2208.07	42
									QVLALELPEALCR	756.42	2	1510.83	1510.82	43
Conventional	378	IPI00219685	Cell death-regulatory protein GRIM19	nucleus;nucleoplasm;cytoplasm;mitochondrion;mitochondrial electron transport chain;membrane;integral to membrane;	25861	68	3	3	IALLPLLQAETDR	726.93	2	1451.84	1451.83	34
									VGESVFHTTR	566.8	2	1131.58	1131.57	41
									WVPPLIGELYGLR	756.93	2	1511.85	1511.85	34
Conventional	379	IPI00465315	Cytochrome c	nucleus;mitochondrion;mitochondrial electron transport chain;mitochondrial intermembrane space;cytosol;	11724	67	2	2	ADLIAYLK	453.77	2	905.53	905.52	47
									TGPNLHGLFGR	584.82	2	1167.63	1167.61	45
Conventional	380	IPI00220487	ATP synthase, H+ transporting, mitochondrial F0 complex, subunit d isoform a	mitochondrion;proton-transporting two-sector ATPase complex;proton-transporting ATP synthase complex, coupling factor F(o);	18537	66	2	2	LAALPENPPAIDWAYYK	966.5	2	1930.99	1930.98	51
									NLIPFDQMTIEDLNEAFPETK	1233.1	2	2464.18	2464.18	40
Conventional	381	IPI00011253	40S ribosomal protein S3	intracellular;cytosolic small ribosomal subunit (sensu Eukaryota);	26842	65	3	3	DEILPTTPISEQK	735.89	2	1469.78	1469.76	36
									FVDGLMIHSGDPVNYYVDTAVR	823.4	3	2467.19	2467.18	35
									GGKPEPPAMPQPVPTA	787.41	2	1572.81	1572.8	46
Conventional	382	IPI00386427	Splice Isoform 2 of Acid sphingomyelinase-like phosphodiesterase 3b precursor	-	41891	65	2	2	AGDMVYIVGHVPPGFFEK	655	3	1961.98	1961.97	44
									EIEPEPDFILWTGDDTPHVPDEK	893.75	3	2678.23	2678.24	39
Conventional	383	IPI00334191	Hypothetical protein EIF3S9	eukaryotic translation initiation factor 3 complex	92694	64	2	2	GTYLATFHQR	597.31	2	1192.61	1192.6	42
									MTLDTLSIYETPSMGLLDKK	752.72	3	2255.15	2255.14	41
Conventional	384	IPI00022585	Splice Isoform 1 of A kinase anchor protein 1, mitochondrial precursor	mitochondrion;membrane;integral to membrane;outer membrane;	98250	64	2	2	AAFQIISQVISEATEQVLATTVGK	835.46	3	2503.37	2503.35	43
									GLAQWVDSYYTSL	751.87	2	1501.72	1501.71	39
Conventional	385	IPI00165041	Treacher Collins-Franceschetti syndrome 1 isoform a	nucleus;nucleolus;	148393	63	2	2	GSLGQGTAPVLPGK	641.37	2	1280.72	1280.71	42
									LPEVQQATK	507.29	2	1012.57	1012.56	47
Conventional	386	IPI00023860	Nucleosome assembly protein 1-like 1	nucleus;chromatin assembly complex;	45631	62	2	2	FYEEVHDLER	668.82	2	1335.62	1335.61	44
									GIPEFWLTVFK	668.87	2	1335.72	1335.72	40
Conventional	387	IPI00289819	Cation-independent mannose-6-phosphate receptor precursor	lysosome;endosome;integral to plasma membrane;membrane;trans-Golgi network transport vesicle;	281056	61	2	2	DGAGNSFDLSSLSR	713.34	2	1424.67	1424.65	49
									SFSLGDIYFK	588.8	2	1175.59	1175.59	35
Conventional	388	IPI00000184	HRIHFB2072 protein	-	14080	60	2	2	LINQVLELQHTLEDLSAR	698.06	3	2091.15	2091.13	37
									LKSENQVLGQYIENLMSASSVFQTTDTK	1044.52	3	3130.55	3130.55	47
Modified	1	IPI00216308	Voltage-dependent anion-selective channel protein 1	mitochondrion;mitochondrial outer membrane;membrane;integral to membrane;outer membrane;	30737	2152	13	41	EHINLGCDMDFDIAGPSIR	1080.49	2	2158.98	2158.98	87
									KLETAVNLAWTAGNSNTR	973.52	2	1945.03	1945	114
									KLETAVNLAWTAGNSNTR	973.51	2	1945.01	1945	78
									KLETAVNLAWTAGNSNTR	649.35	3	1945.02	1945	51
									LETAVNLAWTAGNSNTR	909.47	2	1816.93	1816.91	139
									LTFDSSFSPNTGKK	764.89	2	1527.77	1527.76	75
									LTLSALLDGK	515.81	2	1029.61	1029.61	64
									SENGLEFTSSGSANTETTK	980.45	2	1958.89	1958.87	102
									SENGLEFTSSGSANTETTK	980.45	2	1958.88	1958.87	95
									TDEFQLHTNVNDGTEFGGSIYQK	1300.61	2	2599.21	2599.18	88
									TDEFQLHTNVNDGTEFGGSIYQK	1300.61	2	2599.21	2599.18	66
									TDEFQLHTNVNDGTEFGGSIYQK	867.4	3	2599.18	2599.18	88
									TDEFQLHTNVNDGTEFGGSIYQK	867.41	3	2599.21	2599.18	83
									TDEFQLHTNVNDGTEFGGSIYQK	867.4	3	2599.18	2599.18	80
									TDEFQLHTNVNDGTEFGGSIYQK	867.4	3	2599.19	2599.18	76
									TDEFQLHTNVNDGTEFGGSIYQK	867.4	3	2599.18	2599.18	75
									TDEFQLHTNVNDGTEFGGSIYQK	867.41	3	2599.2	2599.18	71
									TDEFQLHTNVNDGTEFGGSIYQK	867.4	3	2599.18	2599.18	70
									TDEFQLHTNVNDGTEFGGSIYQK	867.4	3	2599.18	2599.18	68
									TDEFQLHTNVNDGTEFGGSIYQK	867.41	3	2599.21	2599.18	67
									TDEFQLHTNVNDGTEFGGSIYQK	867.4	3	2599.18	2599.18	65
									TDEFQLHTNVNDGTEFGGSIYQK	867.4	3	2599.18	2599.18	60
									TDEFQLHTNVNDGTEFGGSIYQK	867.4	3	2599.18	2599.18	56
									TDEFQLHTNVNDGTEFGGSIYQK	867.4	3	2599.19	2599.18	55
									TDEFQLHTNVNDGTEFGGSIYQK	867.4	3	2599.18	2599.18	49
									TDEFQLHTNVNDGTEFGGSIYQK	867.4	3	2599.19	2599.18	49
									TDEFQLHTNVNDGTEFGGSIYQK	867.4	3	2599.18	2599.18	48
									TDEFQLHTNVNDGTEFGGSIYQK	867.4	3	2599.19	2599.18	47
									TDEFQLHTNVNDGTEFGGSIYQK	867.41	3	2599.21	2599.18	34
									TKSENGLEFTSSGSANTETTK	1095.03	2	2188.04	2188.01	144
									TKSENGLEFTSSGSANTETTK	730.35	3	2188.03	2188.01	70
									VNNSSLIGLGYTQTLKPGIK	701.73	3	2102.17	2102.17	43
									VNNSSLIGLGYTQTLKPGIK	701.73	3	2102.17	2102.17	40
									VNNSSLIGLGYTQTLKPGIKLTLSALLDGK	1038.93	3	3113.78	3113.77	37
									VTQSNFAVGYK	607.32	2	1212.63	1212.61	70
									WNTDNTLGTEITVEDQLAR	1088.53	2	2175.05	2175.04	133
									WNTDNTLGTEITVEDQLAR	1088.53	2	2175.04	2175.04	122
									WNTDNTLGTEITVEDQLAR	1088.54	2	2175.06	2175.04	113
									WNTDNTLGTEITVEDQLAR	1088.53	2	2175.05	2175.04	87
									WNTDNTLGTEITVEDQLAR	726.02	3	2175.04	2175.04	45
									WTEYGLTFTEK	687.84	2	1373.66	1373.65	50
Modified	2	IPI00024145	Splice Isoform 1 of Voltage-dependent anion-selective channel protein 2	mitochondrion;mitochondrial outer membrane;membrane;integral to membrane;outer membrane;	38639	1399	9	24	LTFDTTFSPNTGKK	778.91	2	1555.8	1555.79	68
									LTLSALVDGK	508.81	2	1015.6	1015.59	75
									LTLSALVDGK	508.81	2	1015.6	1015.59	69
									LTLSALVDGK	508.81	2	1015.6	1015.59	59
									SCSGVEFSTSGSSNTDTGK	954.41	2	1906.81	1906.79	133
									SCSGVEFSTSGSSNTDTGK	954.41	2	1906.8	1906.79	111
									SCSGVEFSTSGSSNTDTGK	954.41	2	1906.81	1906.79	86
									SCSGVEFSTSGSSNTDTGKVTGTLETK	913.1	3	2736.27	2736.24	99
									TGDFQLHTNVNDGTEFGGSIYQK	1264.59	2	2527.17	2527.16	80
									TGDFQLHTNVNDGTEFGGSIYQK	843.4	3	2527.18	2527.16	82
									TGDFQLHTNVNDGTEFGGSIYQK	843.4	3	2527.17	2527.16	79
									TGDFQLHTNVNDGTEFGGSIYQK	843.4	3	2527.19	2527.16	72
									TGDFQLHTNVNDGTEFGGSIYQK	843.39	3	2527.16	2527.16	58
									TGDFQLHTNVNDGTEFGGSIYQK	843.4	3	2527.17	2527.16	45
									TGDFQLHTNVNDGTEFGGSIYQK	843.39	3	2527.16	2527.16	43
									VCEDLDTSVNLAWTSGTNCTR	1200.04	2	2398.07	2398.05	126
									VCEDLDTSVNLAWTSGTNCTR	1200.04	2	2398.07	2398.05	112
									VNNSSLIGVGYTQTLRPGVK	1052.09	2	2102.17	2102.15	107
									VNNSSLIGVGYTQTLRPGVK	701.73	3	2102.17	2102.15	41
									WNTDNTLGTEIAIEDQICQGLK	1260.11	2	2518.2	2518.2	104
									WNTDNTLGTEIAIEDQICQGLK	1260.11	2	2518.21	2518.2	103
									WNTDNTLGTEIAIEDQICQGLK	1260.11	2	2518.21	2518.2	47
									WNTDNTLGTEIAIEDQICQGLK	840.42	3	2518.25	2518.2	46
									YQLDPTASISAK	647.34	2	1292.67	1292.66	54
Modified	3	IPI00472102	60 kDa heat shock protein, mitochondrial precursor	cytoplasm;mitochondrion;	61346	1249	19	23	AAVEEGIVLGGGCALLR	842.96	2	1683.91	1683.9	82
									AAVEEGIVLGGGCALLR	562.31	3	1683.91	1683.9	52
									CEFQDAYVLLSEK	801.38	2	1600.74	1600.74	96
									CEFQDAYVLLSEKK	577.29	3	1728.85	1728.84	53
									CIPALDSLTPANEDQK	886.43	2	1770.85	1770.85	80
									CIPALDSLTPANEDQK	886.44	2	1770.87	1770.85	99
									EIGNIISDAMK	595.81	2	1189.61	1189.6	41
									GYISPYFINTSK	695.36	2	1388.7	1388.7	71
									IGIEIIKR	471.31	2	940.62	940.61	58
									IMQSSSEVGYDAMAGDFVNMVEK	1254.56	2	2507.11	2507.1	113
									IQEIIEQLDVTTSEYEK	1019.52	2	2037.02	2037.02	116
									IQEIIEQLDVTTSEYEKEK	1148.1	2	2294.18	2294.15	94
									ISSIQSIVPALEIANAHR	960.04	2	1918.08	1918.06	46
									KISSIQSIVPALEIANAHR	683.06	3	2046.16	2046.16	52
									LVQDVANNTNEEAGDGTTTATVLAR	1280.64	2	2559.27	2559.24	141
									LVQDVANNTNEEAGDGTTTATVLAR	854.1	3	2559.27	2559.24	67
									TALLDAAGVASLLTTAEVVVTEIPK	1241.71	2	2481.4	2481.39	111
									TALLDAAGVASLLTTAEVVVTEIPK	828.14	3	2481.4	2481.39	78
									TLNDELEIIEGMK	760.88	2	1519.75	1519.74	36	1Met(ox)
									TVIIEQSWGSPK	672.86	2	1343.71	1343.71	71
									VGEVIVTK	422.76	2	843.52	843.51	64
									VGEVIVTKDDAMLLK	815.96	2	1629.9	1629.9	63
									VGLQVVAVK	456.8	2	911.59	911.58	48
Modified	4	IPI00215948	Alpha-1 catenin	actin cytoskeleton	100693	1190	19	21	AHVLAASVEQATENFLEK	979.01	2	1956	1956	134
									AHVLAASVEQATENFLEK	653.01	3	1956.01	1956	39
									AIMAQLPQEQK	628.84	2	1255.67	1255.66	37
									ESQFLKEELVAAVEDVR	654.68	3	1961.02	1961.01	41
									FTEQVEAAVEALSSDPAQPMDENEFIDASR	1099.5	3	3295.49	3295.48	79
									KAHVLAASVEQATENFLEK	695.71	3	2084.11	2084.09	93
									LESIISGAALMADSSCTR	941.46	2	1880.91	1880.9	81
									LIEVANLACSISNNEEGVK	1030.54	2	2059.06	2059.03	103
									LLEPLVTQVTTLVNTNSK	985.57	2	1969.12	1969.11	96
									MSASQLEALCPQVINAALALAAKPQSK	937.51	3	2809.5	2809.48	73
									NAGNEQDLGIQYK	725.36	2	1448.7	1448.69	61
									NVPILYTASQACLQHPDVAAYK	820.43	3	2458.27	2458.23	79
									QALQDLLSEYMGNAGR	883.43	2	1764.85	1764.85	87
									QIIVDPLSFSEER	766.9	2	1531.79	1531.79	72
									QLQQAVTGISNAAQATASDDASQHQGGGGGELAYALNNFDK	1368.66	3	4102.95	4102.92	126
									QLQQAVTGISNAAQATASDDASQHQGGGGGELAYALNNFDK	1026.74	4	4102.92	4102.92	63
									SDALNSAIDK	517.26	2	1032.52	1032.51	51
									SQGMASLNLPAVSWK	794.92	2	1587.82	1587.81	66
									TSVQTEDDQLIAGQSAR	909.96	2	1817.9	1817.88	96
									VLTDAVDDITSIDDFLAVSENHILEDVNK	1067.54	3	3199.6	3199.58	120
									WDDSGNDIIVLAK	723.38	2	1444.74	1444.72	73
Modified	5	IPI00024067	Similar to Clathrin heavy chain	clathrin vesicle coat;clathrin coat of coated pit;	193703	1136	25	27	ADDPSSYMEVVQAANTSGNWEELVK	1370.63	2	2739.24	2739.23	64
									ADDPSSYMEVVQAANTSGNWEELVK	914.09	3	2739.24	2739.23	47
									CNEPAVWSQLAK	701.85	2	1401.68	1401.67	41
									GQCDLELINVCNENSLFK	1077	2	2151.99	2151.99	70
									HSSLAGCQIINYR	759.88	2	1517.75	1517.74	50
									ISGETIFVTAPHEATAGIIGVNR	785.09	3	2352.24	2352.24	62
									IYIDSNNNPER	667.83	2	1333.64	1333.63	68
									KAVDVFFPPEAQNDFPVAMQISEK	903.12	3	2706.35	2706.34	76
									KDPELWGSVLLESNPYR	668.35	3	2002.02	2002.02	36
									KFDVNTSAVQVLIEHIGNLDR	790.1	3	2367.27	2367.25	85
									KFDVNTSAVQVLIEHIGNLDR	592.82	4	2367.27	2367.25	39
									KVSQPIEGHAASFAQFK	615.67	3	1843.98	1843.96	58
									LAELEEFINGPNNAHIQQVGDR	822.08	3	2463.21	2463.21	88
									LASTLVHLGEYQAAVDGAR	986.03	2	1970.04	1970.02	88
									LEKHELIEFR	438.58	3	1312.73	1312.71	42
									LKLLLPWLEAR	451.29	3	1350.84	1350.84	39
									LLEMNLMHAPQVADAILGNQMFTHYDR	1043.51	3	3127.52	3127.5	96
									LLLPWLEAR	555.84	2	1109.66	1109.66	58
									NNLAGAEELFAR	652.84	2	1303.66	1303.65	93
									RPISADSAIMNPASK	779.41	2	1556.81	1556.8	61
									RPLIDQVVQTALSETQDPEEVSVTVK	961.18	3	2880.51	2880.51	69
									SVDPTLALSVYLR	717.41	2	1432.81	1432.79	55
									SVNESLNNLFITEEDYQALR	1178.08	2	2354.15	2354.14	93
									VGYTPDWIFLLR	740.4	2	1478.79	1478.79	53
									VIQCFAETGQVQK	754.39	2	1506.77	1506.75	60
									VKQLPLVKPYLR	485.31	3	1452.92	1452.92	37
									WLLLTGISAQQNR	750.42	2	1498.83	1498.83	74
Modified	6	IPI00141318	P63 protein	membrane fraction;integral to membrane;	66097	746	13	15	DLSDGIHVVK	541.8	2	1081.59	1081.58	48
									HSEAFEALQQK	644.33	2	1286.64	1286.63	59
									LALQALTEK	493.8	2	985.59	985.58	45
									LEGLGSSEADQDGLASTVR	952.97	2	1903.93	1903.91	110
									LQNEILKDLSDGIHVVK	641.03	3	1920.07	1920.07	69
									QREELGQGLQGVEQK	849.95	2	1697.89	1697.87	70
									QREELGQGLQGVEQK	566.97	3	1697.89	1697.87	36
									SLGETQLVLYGDVEELKR	683.7	3	2048.08	2048.08	65
									STLQTMESDIYTEVR	886.92	2	1771.84	1771.83	117
									SVGELPSTVESLQK	737.4	2	1472.78	1472.77	68
									TAVDSLVAYSVK	626.85	2	1251.69	1251.67	64
									VASLEESEGNKQDLK	823.92	2	1645.83	1645.82	73
									VQEQVHTLLSQDQAQAAR	1011.53	2	2021.05	2021.03	104
									VQEQVHTLLSQDQAQAAR	674.69	3	2021.05	2021.03	66
									VQSLQATFGTFESILR	898.98	2	1795.95	1795.95	100
Modified	7	IPI00031804	Splice Isoform 1 of Voltage-dependent anion-selective channel protein 3	mitochondrion;mitochondrial outer membrane;integral to plasma membrane;membrane;outer membrane;	30981	737	9	14	AADFQLHTHVNDGTEFGGSIYQK	1268.1	2	2534.19	2534.18	54
									AADFQLHTHVNDGTEFGGSIYQK	845.74	3	2534.19	2534.18	72
									IETSINLAWTAGSNNTR	924.47	2	1846.92	1846.92	118
									IETSINLAWTAGSNNTR	924.48	2	1846.94	1846.92	111
									IETSINLAWTAGSNNTR	924.48	2	1846.94	1846.92	98
									LTLDTIFVPNTGKK	773.95	2	1545.89	1545.88	51
									LTLSALIDGK	515.81	2	1029.61	1029.61	64
									SCSGVEFSTSGHAYTDTGK	995.94	2	1989.86	1989.84	81
									SCSGVEFSTSGHAYTDTGK	664.29	3	1989.85	1989.84	53
									SCSGVEFSTSGHAYTDTGK	664.29	3	1989.86	1989.84	48
									VCNYGLTFTQK	665.83	2	1329.65	1329.64	67
									WNTDNTLGTEISWENK	954.45	2	1906.89	1906.87	79
									WNTDNTLGTEISWENKLAEGLK	840.42	3	2518.25	2518.23	64
									YKVCNYGLTFTQK	811.41	2	1620.8	1620.8	70
Modified	8	IPI00013847	Ubiquinol-cytochrome-c reductase complex core protein I, mitochondrial precursor	mitochondrion;mitochondrial electron transport chain;membrane;	53270	707	10	13	AVELLGDIVQNCSLEDSQIEK	1180.58	2	2359.15	2359.16	127
									AVELLGDIVQNCSLEDSQIEK	787.39	3	2359.16	2359.16	52
									AVELLGDIVQNCSLEDSQIEKER	882.44	3	2644.31	2644.3	63
									DVVFNYLHATAFQGTPLAQAVEGPSENVR	1044.19	3	3129.55	3129.55	53
									EVESMGAHLNAYSTR	832.9	2	1663.78	1663.76	97
									LCTSATESEVAR	662.32	2	1322.63	1322.61	92
									MVLAAAGGVEHQQLLDLAQK	1046.57	2	2091.13	2091.11	89
									MVLAAAGGVEHQQLLDLAQK	703.38	3	2107.13	2107.11	36	1Met(ox)
									NALVSHLDGTTPVCEDIGR	1027.51	2	2053	2052.99	111
									SGMFWLR	448.73	2	895.44	895.44	46
									VASEQSSQPTCTVGVWIDVGSR	1182.07	2	2362.13	2362.12	64
									YIYDQCPAVAGYGPIEQLPDYNR	1351.63	2	2701.24	2701.25	90
									YIYDQCPAVAGYGPIEQLPDYNR	901.43	3	2701.28	2701.25	67
Modified	9	IPI00140420	Staphylococcal nuclease domain containing protein 1	nucleus	102618	702	16	17	AAATQPDAKDTPDEPWAFPAR	752.37	3	2254.09	2254.07	34
									ADDADEFGYSR	623.26	2	1244.5	1244.49	58
									DIQNTQCLLNVEHLSAGCPHVTLQFADSK	1099.2	3	3294.58	3294.58	77
									DTNGENIAESLVAEGLATR	980.48	2	1958.95	1958.95	94
									DYVAPTANLDQK	667.84	2	1333.66	1333.65	39
									EADGSETPEPFAAEAK	824.87	2	1647.73	1647.73	71
									EVEVEVESMDK	647.3	2	1292.59	1292.58	45
									GDVGLGLVK	429.26	2	856.51	856.5	49
									LRPLYDIPYMFEAR	595.31	3	1782.91	1782.91	48
									NDIASHPPVEGSYAPR	855.42	2	1708.83	1708.82	68
									NLPGLVQEGEPFSEEATLFTK	1153.59	2	2305.16	2305.15	78
									VITEYLNAQESAK	733.39	2	1464.76	1464.75	71
									VLPAQATEYAFAFIQVPQDDDAR	855.76	3	2564.27	2564.25	38
									VLPAQATEYAFAFIQVPQDDDARTDAVDSVVR	1169.92	3	3506.75	3506.73	141
									VLPAQATEYAFAFIQVPQDDDARTDAVDSVVR	877.69	4	3506.74	3506.73	35
									VNVTVDYIRPASPATETVPAFSER	873.79	3	2618.34	2618.33	86
									VWAHYEEQPVEEVMPVLEEK	814.4	3	2440.19	2440.16	37
Modified	10	IPI00003362	78 kDa glucose-regulated protein precursor	nucleus;endoplasmic reticulum;endoplasmic reticulum lumen;ER-Golgi intermediate compartment;caspase complex;cell surface;integral to endoplasmic reticulum membrane;perinuclear region;	72402	690	14	14	FEELNMDLFR	657.32	2	1312.63	1312.61	50
									IEWLESHQDADIEDFK	987.96	2	1973.91	1973.9	75
									IEWLESHQDADIEDFKAK	544.27	4	2173.05	2173.03	34
									IINEPTAAAIAYGLDK	830.45	2	1658.88	1658.89	102
									IINEPTAAAIAYGLDKR	606	3	1814.99	1814.99	45
									ITPSYVAFTPEGER	783.9	2	1565.79	1565.77	70
									LYGSAGPPPTGEEDTAEKDEL	1088.51	2	2175.01	2174.99	90
									NELESYAYSLK	658.82	2	1315.63	1315.63	53
									SDIDEIVLVGGSTR	730.89	2	1459.76	1459.75	39
									SQIFSTASDNQPTVTIK	918.97	2	1835.92	1835.93	104
									TFAPEEISAMVLTK	768.91	2	1535.8	1535.79	104
									TKPYIQVDIGGGQTK	802.94	2	1603.87	1603.86	92
									TWNDPSVQQDIK	715.86	2	1429.7	1429.68	85
									VEIIANDQGNR	614.82	2	1227.62	1227.62	55
Modified	11	IPI00028931	Desmoglein 2, preproprotein	cytoskeleton;intercellular junction;membrane;integral to membrane;	123016	683	13	15	ATQFTGATGAIMTTETTK	915.46	2	1828.9	1828.89	103
									DMAGAQAAAVALNEEFLR	938.96	2	1875.91	1875.91	110
									DNWISVDSVTSEIK	796.89	2	1591.77	1591.77	54
									ERESFLAPSSGVQPTLAMPNIAVGQNVTVTER	1133.59	3	3397.75	3397.73	101
									GITEPPFGIFVFNK	783.42	2	1564.83	1564.83	80
									GQIIGNFQAFDEDTGLPAHAR	753.04	3	2256.09	2256.09	44
									IVAISEDYPR	581.81	2	1161.61	1161.6	42
									IVSLEPAYPPVFYLNK	925.51	2	1849	1849	50
									IVSLEPAYPPVFYLNK	925.51	2	1849.01	1849	39
									NTTVSGAGVPGPLPDFGLEESGHSNSTITTSSTR	1125.22	3	3372.65	3372.61	34
									QESTSVLLQQSEK	738.89	2	1475.76	1475.75	73
									SEIQFLISDNQGFSCPEK	1049.99	2	2097.97	2097.97	81
									VLDINDNEPVFTQDVFVGSVEELSAAHTLVMK	1172.93	3	3515.76	3515.75	42
									VYAPASTLVDQPYANEGTVVVTER	1290.17	2	2578.32	2578.29	102
									VYAPASTLVDQPYANEGTVVVTER	860.45	3	2578.32	2578.29	53
Modified	12	IPI00007765	Stress-70 protein, mitochondrial precursor	cytoplasm;mitochondrion;cell surface;	73920	658	11	13	AKCELSSSVQTDINLPYLTMDSSGPK	947.79	3	2840.36	2840.36	62
									EQQIVIQSSGGLSKDDIENMVK	806.75	3	2417.21	2417.21	49
									ERVEAVNMAEGIIHDTETK	714.69	3	2141.05	2141.04	74
									GAVVGIDLGTTNSCVAVMEGK	1039.52	2	2077.02	2077.02	106
									LLGQFTLIGIPPAPR	796.98	2	1591.94	1591.94	53
									LLGQFTLIGIPPAPR	796.98	2	1591.94	1591.94	45
									LLGQFTLIGIPPAPR	796.98	2	1591.95	1591.94	45
									NAVITVPAYFNDSQR	847.94	2	1693.86	1693.84	47
									QAVTNPNNTFYATK	784.9	2	1567.78	1567.76	77
									SDIGEVILVGGMTR	723.89	2	1445.77	1445.75	59
									SQVFSTAADGQTQVEIK	904.96	2	1807.91	1807.9	129
									STNGDTFLGGEDFDQALLR	1028.48	2	2054.95	2054.95	76
									VINEPTAAALAYGLDK	823.46	2	1644.9	1644.87	89
Modified	13	IPI00017292	Splice Isoform 1 of Beta-catenin	nucleus;cytoskeleton;plasma membrane;intercellular junction;lateral plasma membrane;	86069	607	12	15	AAVMVHQLSK	542.31	2	1082.6	1082.59	64
									AAVSHWQQQSYLDSGIHSGATTTAPSLSGK	1029.18	3	3084.52	3084.49	51
									EGLLAIFK	445.77	2	889.53	889.53	41
									GLNTIPLFVQLLYSPIENIQR	810.13	3	2427.37	2427.35	65
									HAVVNLINYQDDAELATR	1021.53	2	2041.04	2041.02	99
									HAVVNLINYQDDAELATR	681.35	3	2041.03	2041.02	39
									LAEPSQMLK	508.78	2	1015.55	1015.54	43
									LLNDEDQVVVNK	693.37	2	1384.73	1384.72	46
									LVQLLVR	420.79	2	839.56	839.56	47
									MEEIVEGCTGALHILAR	949.99	2	1897.96	1897.94	77
									MEEIVEGCTGALHILAR	633.66	3	1897.95	1897.94	62
									NEGVATYAAAVLFR	494.6	3	1480.78	1480.77	67
									TSMGGTQQQFVEGVR	812.9	2	1623.79	1623.77	99
									VAAGVLCELAQDKEAAEAIEAEGATAPLTELLHSR	1211.95	3	3632.83	3632.84	78
									VAAGVLCELAQDKEAAEAIEAEGATAPLTELLHSR	909.22	4	3632.83	3632.84	62
Modified	14	IPI00554711	Junction plakoglobin	membrane fraction;soluble fraction;cytoplasm;cytoskeleton;	82245	603	13	15	AGDKDDITEPAVCALR	865.93	2	1729.85	1729.83	83
									ALMGSPQLVAAVVR	706.41	2	1410.8	1410.8	92
									EGLLAIFK	445.77	2	889.53	889.53	41
[truncated: 1,488 more rows]
